# Supplementary material for: Truncating Variant in Myof Gene Is Associated With Limb-Girdle Type Muscular Dystrophy and Cardiomyopathy
Source: Front Genet. 2019 Jun 26;10:608. doi: 10.3389/fgene.2019.00608 (PMC6607695; doi:10.3389/fgene.2019.00608)
Supplement: Supplementary file 3 [file Table_3.xlsx]

## Sheet: rsem_tpms
Gene_id	Symbol	Gene_type	donor_day0	donor_day7	patient_day0	patient_day7
ENSG00000000003	TSPAN6	protein_coding	29.49	29.2	22.36	18.96
ENSG00000000005	TNMD	protein_coding	0.51	2.71	0.4	0.33
ENSG00000000419	DPM1	protein_coding	60.58	65.02	58.7	55.8
ENSG00000000457	SCYL3	protein_coding	4.41	4.86	3.67	2.31
ENSG00000000460	C1orf112	protein_coding	7.01	4.53	3.37	1.92
ENSG00000000938	FGR	protein_coding	0.19	0.45	0.03	0
ENSG00000000971	CFH	protein_coding	57.82	49.19	76.85	24.09
ENSG00000001036	FUCA2	protein_coding	73.06	61.87	68.07	45.02
ENSG00000001084	GCLC	protein_coding	12	12.04	8.57	5.35
ENSG00000001167	NFYA	protein_coding	22.05	18.45	8.16	3.21
ENSG00000001460	STPG1	protein_coding	6.98	4.21	4.79	3.39
ENSG00000001461	NIPAL3	protein_coding	10.37	7.3	11.55	5.49
ENSG00000001497	LAS1L	protein_coding	22.57	20.21	17.13	15.47
ENSG00000001561	ENPP4	protein_coding	7.79	10.71	1.32	0.95
ENSG00000001617	SEMA3F	protein_coding	2.1	3.16	9.25	4.08
ENSG00000001626	CFTR	protein_coding	0.02	0.02	0	0
ENSG00000001629	ANKIB1	protein_coding	36.5	23.02	12.99	4.9
ENSG00000001630	CYP51A1	protein_coding	44.61	81.43	25.78	35.36
ENSG00000001631	KRIT1	protein_coding	20.8	22.47	14.73	6.33
ENSG00000002016	RAD52	protein_coding	13.54	9.41	4.49	2.42
ENSG00000002079	MYH16	transcribed_unitary_pseudogene	0.04	0.01	0.04	0.06
ENSG00000002330	BAD	protein_coding	51.44	65.58	85.08	137.56
ENSG00000002549	LAP3	protein_coding	45.06	48.19	34.49	31.2
ENSG00000002586	CD99	protein_coding	247.25	278.69	372.5	353.29
ENSG00000002586	CD99	protein_coding	247.25	278.69	372.5	353.29
ENSG00000002587	HS3ST1	protein_coding	0.02	0	0.13	0
ENSG00000002726	AOC1	protein_coding	0	1.29	0	0.42
ENSG00000002745	WNT16	protein_coding	0.11	0	0.23	0
ENSG00000002746	HECW1	protein_coding	0.03	0.37	0	0.02
ENSG00000002822	MAD1L1	protein_coding	14.98	14.51	14.83	20.47
ENSG00000002834	LASP1	protein_coding	149.12	123.37	239.32	113.42
ENSG00000002919	SNX11	protein_coding	15.63	15.78	17.06	16.29
ENSG00000002933	TMEM176A	protein_coding	0.44	1.63	0	0.19
ENSG00000003056	M6PR	protein_coding	120.49	95.15	55.66	50.48
ENSG00000003096	KLHL13	protein_coding	0.98	1.73	2.69	0.74
ENSG00000003137	CYP26B1	protein_coding	1.33	3.63	0.88	0.46
ENSG00000003147	ICA1	protein_coding	0.83	0.86	0	0
ENSG00000003249	DBNDD1	protein_coding	7.45	7.06	2.83	2.01
ENSG00000003393	ALS2	protein_coding	16.83	18.83	6.63	6.02
ENSG00000003400	CASP10	protein_coding	0.52	0.35	0.92	0.63
ENSG00000003402	CFLAR	protein_coding	28.59	36.66	25.6	25.53
ENSG00000003436	TFPI	protein_coding	15.59	27.63	44.55	39.19
ENSG00000003509	NDUFAF7	protein_coding	15.96	21.09	12.59	11.61
ENSG00000003756	RBM5	protein_coding	126.88	116.98	60.46	38.63
ENSG00000003987	MTMR7	protein_coding	0.02	0	0.01	0
ENSG00000003989	SLC7A2	protein_coding	0.43	0.58	0.11	0.11
ENSG00000004059	ARF5	protein_coding	159.72	155.72	203.17	220.86
ENSG00000004139	SARM1	protein_coding	6.59	4.4	7.01	3.65
ENSG00000004142	POLDIP2	protein_coding	71.2	76.36	62.8	47.83
ENSG00000004399	PLXND1	protein_coding	101.54	81.01	182.82	106.63
ENSG00000004455	AK2	protein_coding	139	152.95	103.84	133.25
ENSG00000004468	CD38	protein_coding	0.05	0	0.08	0.03
ENSG00000004478	FKBP4	protein_coding	42.81	43.69	37.43	21.46
ENSG00000004487	KDM1A	protein_coding	52.44	52.83	29.06	30.07
ENSG00000004534	RBM6	protein_coding	47.31	40.51	30.18	28.41
ENSG00000004660	CAMKK1	protein_coding	14.3	6.17	2.28	1.88
ENSG00000004700	RECQL	protein_coding	59	61.84	28.75	18.2
ENSG00000004766	VPS50	protein_coding	19.09	17.14	7.22	4.56
ENSG00000004776	HSPB6	protein_coding	34.97	34.97	491.04	312.7
ENSG00000004777	ARHGAP33	protein_coding	3.28	3.77	1.44	1.07
ENSG00000004779	NDUFAB1	protein_coding	118.53	148.27	119.23	198.73
ENSG00000004799	PDK4	protein_coding	3.88	8.47	1.35	1.5
ENSG00000004809	SLC22A16	protein_coding	0.07	0.29	0	0.22
ENSG00000004838	ZMYND10	protein_coding	0.8	0.82	1.01	0.7
ENSG00000004846	ABCB5	protein_coding	0.21	0.06	0	0
ENSG00000004848	ARX	protein_coding	0.28	1.47	0.04	0.36
ENSG00000004864	SLC25A13	protein_coding	16.87	14.04	6.55	3.99
ENSG00000004866	ST7	protein_coding	9.47	11.2	9.19	8.82
ENSG00000004897	CDC27	protein_coding	74.42	83.83	40.35	30.02
ENSG00000004939	SLC4A1	protein_coding	0	0	0	0
ENSG00000004948	CALCR	protein_coding	0	0.02	0	0
ENSG00000004961	HCCS	protein_coding	29.48	28.59	32.64	22.49
ENSG00000004975	DVL2	protein_coding	22.87	29.45	16.74	14.34
ENSG00000005001	PRSS22	protein_coding	0.07	0.53	0	0
ENSG00000005007	UPF1	protein_coding	24.5	26.33	25.54	17.79
ENSG00000005020	SKAP2	protein_coding	6.98	5.87	10.71	6.49
ENSG00000005022	SLC25A5	protein_coding	259.08	238.6	187.69	192.58
ENSG00000005059	MCUB	protein_coding	23.16	25.37	26	30.19
ENSG00000005073	HOXA11	protein_coding	8.13	5.63	2.65	1.91
ENSG00000005075	POLR2J	protein_coding	45.96	47.86	60.32	72.49
ENSG00000005100	DHX33	protein_coding	9.44	9.54	4.32	2.25
ENSG00000005102	MEOX1	protein_coding	0.29	0.76	0.12	0.32
ENSG00000005108	THSD7A	protein_coding	0.2	0.08	0.02	0
ENSG00000005156	LIG3	protein_coding	15.75	17.54	8.01	4.57
ENSG00000005175	RPAP3	protein_coding	35.04	29.03	15.46	11.7
ENSG00000005187	ACSM3	protein_coding	0.41	0.48	0.3	0.18
ENSG00000005189	AC004381.6	protein_coding	4.26	2.61	2.2	1.69
ENSG00000005194	CIAPIN1	protein_coding	47.84	53.65	44.22	39.28
ENSG00000005206	SPPL2B	protein_coding	23.57	17.73	19.19	12.28
ENSG00000005238	FAM214B	protein_coding	28.54	41.64	34.81	27.55
ENSG00000005243	COPZ2	protein_coding	112.52	84.14	264.58	303.32
ENSG00000005249	PRKAR2B	protein_coding	1.02	1.02	0.29	0.18
ENSG00000005302	MSL3	protein_coding	28.96	27.31	18.71	14.05
ENSG00000005339	CREBBP	protein_coding	13.03	13.74	6.42	3.3
ENSG00000005379	TSPOAP1	protein_coding	5.39	3.87	2.03	0.52
ENSG00000005381	MPO	protein_coding	1.06	2	0.11	0.09
ENSG00000005421	PON1	protein_coding	0	0	0.14	0
ENSG00000005436	GCFC2	protein_coding	12.48	7.38	10.4	9.16
ENSG00000005448	WDR54	protein_coding	14.17	12.89	14.27	12.99
ENSG00000005469	CROT	protein_coding	11.8	10.26	6.78	4.93
ENSG00000005471	ABCB4	protein_coding	1.58	2.03	0.03	0.26
ENSG00000005483	KMT2E	protein_coding	19.85	19.76	6.45	2.34
ENSG00000005486	RHBDD2	protein_coding	22.89	19.89	41.25	35.11
ENSG00000005513	SOX8	protein_coding	23.41	21.05	11.41	4.98
ENSG00000005700	IBTK	protein_coding	31.55	30.95	20.71	21.84
ENSG00000005801	ZNF195	protein_coding	13.74	14.99	6.56	8.9
ENSG00000005810	MYCBP2	protein_coding	24.07	28.06	16.86	9.07
ENSG00000005812	FBXL3	protein_coding	31.18	30.6	21.28	11.63
ENSG00000005844	ITGAL	protein_coding	0.2	0	0	0
ENSG00000005882	PDK2	protein_coding	24.41	29.9	22.98	22.31
ENSG00000005884	ITGA3	protein_coding	94.52	78.74	51.06	48.1
ENSG00000005889	ZFX	protein_coding	10.52	9.81	7.01	5.33
ENSG00000005893	LAMP2	protein_coding	179.66	148.41	119.89	65.15
ENSG00000005961	ITGA2B	protein_coding	0	0.15	0.05	0
ENSG00000005981	ASB4	protein_coding	0.03	0.33	0.01	0
ENSG00000006007	GDE1	protein_coding	43.73	42.65	39.63	32.36
ENSG00000006015	C19orf60	protein_coding	28.59	37.49	26.34	58.34
ENSG00000006016	CRLF1	protein_coding	248.39	127.3	1658.21	524.91
ENSG00000006025	OSBPL7	protein_coding	10.02	8.8	3.11	1.07
ENSG00000006042	TMEM98	protein_coding	88.19	111.96	108.66	77.62
ENSG00000006047	YBX2	protein_coding	0	0	0	0.06
ENSG00000006059	KRT33A	protein_coding	0	0	0	0
ENSG00000006062	MAP3K14	protein_coding	4.44	5.44	3.33	3
ENSG00000006071	ABCC8	protein_coding	0	0.11	0	0
ENSG00000006116	CACNG3	protein_coding	0	0	0	0
ENSG00000006118	TMEM132A	protein_coding	45.23	84.52	17.05	61.12
ENSG00000006125	AP2B1	protein_coding	83.25	79.42	49.33	26.65
ENSG00000006128	TAC1	protein_coding	0.14	0.62	0.06	0
ENSG00000006194	ZNF263	protein_coding	16.64	15.75	12.08	10.98
ENSG00000006210	CX3CL1	protein_coding	0.06	0.07	0.36	0.4
ENSG00000006282	SPATA20	protein_coding	55.65	37.6	27.72	13.53
ENSG00000006283	CACNA1G	protein_coding	0.12	0.12	0.25	0
ENSG00000006327	TNFRSF12A	protein_coding	291.27	250.25	348.63	280.24
ENSG00000006377	DLX6	protein_coding	0.03	0.03	0	0
ENSG00000006432	MAP3K9	protein_coding	0.58	0.47	0.13	0.06
ENSG00000006451	RALA	protein_coding	163.72	146.25	53.73	71.2
ENSG00000006453	BAIAP2L1	protein_coding	1.79	2.55	3.84	2.08
ENSG00000006459	KDM7A	protein_coding	3.56	3.97	2.34	1.18
ENSG00000006468	ETV1	protein_coding	3.65	9.07	3.71	1.61
ENSG00000006530	AGK	protein_coding	15.91	16.58	11.27	3.83
ENSG00000006534	ALDH3B1	protein_coding	23.42	16.1	20.73	7.73
ENSG00000006555	TTC22	protein_coding	0.02	0	0	0
ENSG00000006576	PHTF2	protein_coding	27.72	28.78	12.31	8.21
ENSG00000006606	CCL26	protein_coding	1.66	2.24	4.59	8.44
ENSG00000006607	FARP2	protein_coding	18.31	22.83	11.37	7.29
ENSG00000006611	USH1C	protein_coding	0	0	0	0
ENSG00000006625	GGCT	protein_coding	40.47	44.84	27.12	46.67
ENSG00000006634	DBF4	protein_coding	18.68	12.47	6.24	3.01
ENSG00000006638	TBXA2R	protein_coding	0.46	0.58	1.78	1.52
ENSG00000006652	IFRD1	protein_coding	44.44	35.98	42.51	32.73
ENSG00000006659	LGALS14	protein_coding	0	0	0	0
ENSG00000006695	COX10	protein_coding	8.49	8.78	5.58	3.23
ENSG00000006704	GTF2IRD1	protein_coding	24.31	23.96	10.92	10.69
ENSG00000006712	PAF1	protein_coding	38.3	36.18	32.13	29.04
ENSG00000006715	VPS41	protein_coding	43.52	49.34	24.13	12.72
ENSG00000006740	ARHGAP44	protein_coding	1.67	1.25	3.01	1.56
ENSG00000006744	ELAC2	protein_coding	41.17	43.89	22.78	20.53
ENSG00000006747	SCIN	protein_coding	0.23	0.17	0.53	0.04
ENSG00000006756	ARSD	protein_coding	12.36	12.02	11.85	6.33
ENSG00000006757	PNPLA4	protein_coding	9.35	8.39	16.6	11.97
ENSG00000006788	MYH13	protein_coding	1.13	0.65	0.18	0.03
ENSG00000006831	ADIPOR2	protein_coding	31.87	33.33	16.42	10.85
ENSG00000006837	CDKL3	protein_coding	5.79	4.56	2.33	5.05
ENSG00000007001	UPP2	protein_coding	0.03	0	0	0
ENSG00000007038	PRSS21	protein_coding	0	0.13	0.57	0.74
ENSG00000007047	MARK4	protein_coding	16.58	26.41	18.68	11.15
ENSG00000007062	PROM1	protein_coding	3.9	2.2	0	0
ENSG00000007080	CCDC124	protein_coding	84.54	90.91	76.69	103.75
ENSG00000007129	CEACAM21	protein_coding	0	0	0	0
ENSG00000007168	PAFAH1B1	protein_coding	136.47	150.08	82.69	65.7
ENSG00000007171	NOS2	protein_coding	0.06	0.09	0.02	0
ENSG00000007174	DNAH9	protein_coding	0.3	0.06	0.03	0
ENSG00000007202	KIAA0100	protein_coding	62.19	55.22	36.27	19.55
ENSG00000007216	SLC13A2	protein_coding	0.03	0	0	0
ENSG00000007237	GAS7	protein_coding	12.61	19.75	1.19	1.48
ENSG00000007255	TRAPPC6A	protein_coding	17.7	18.08	16.81	23.77
ENSG00000007264	MATK	protein_coding	0.11	0.09	0.08	0
ENSG00000007306	CEACAM7	protein_coding	0	0	0	0
ENSG00000007312	CD79B	protein_coding	0.48	0.27	0	0.34
ENSG00000007314	SCN4A	protein_coding	1.59	8.18	0.27	0.54
ENSG00000007341	ST7L	protein_coding	12.97	20.73	11.26	10.11
ENSG00000007350	TKTL1	protein_coding	0	0	0.02	0
ENSG00000007372	PAX6	protein_coding	0.36	0.39	0.1	0.06
ENSG00000007376	RPUSD1	protein_coding	12.77	17.4	13.49	15.61
ENSG00000007384	RHBDF1	protein_coding	19.9	44.34	37.02	35.44
ENSG00000007392	LUC7L	protein_coding	40.02	44.1	34.64	33.98
ENSG00000007402	CACNA2D2	protein_coding	0.16	0.1	0.09	0.25
ENSG00000007516	BAIAP3	protein_coding	0.16	0.22	0.14	0.1
ENSG00000007520	TSR3	protein_coding	52.07	73.9	54.29	81.15
ENSG00000007541	PIGQ	protein_coding	17.63	17.82	16.69	16.5
ENSG00000007545	CRAMP1	protein_coding	6.11	7.23	2.92	1.94
ENSG00000007866	TEAD3	protein_coding	33.05	34.42	19.8	11.24
ENSG00000007908	SELE	protein_coding	0	0.05	0	0
ENSG00000007923	DNAJC11	protein_coding	27.28	27.72	18.44	12.92
ENSG00000007933	FMO3	protein_coding	4.53	8.65	2.73	2.98
ENSG00000007944	MYLIP	protein_coding	2.58	2.86	4.17	0.95
ENSG00000007952	NOX1	protein_coding	0	0	0	0.14
ENSG00000007968	E2F2	protein_coding	1.22	1.29	0.33	0.27
ENSG00000008018	PSMB1	protein_coding	256	248.35	254.85	342.81
ENSG00000008056	SYN1	protein_coding	1.67	1.74	1.16	1.32
ENSG00000008083	JARID2	protein_coding	4.7	4.14	3.29	1.4
ENSG00000008086	CDKL5	protein_coding	3.24	3.47	1.12	0.54
ENSG00000008118	CAMK1G	protein_coding	0.03	0.12	0.21	0
ENSG00000008128	CDK11A	protein_coding	19.74	23.39	12.82	9.28
ENSG00000008130	NADK	protein_coding	26.72	23.96	31.75	21.95
ENSG00000008196	TFAP2B	protein_coding	0	0.01	0	0
ENSG00000008197	TFAP2D	protein_coding	0	0.04	0	0
ENSG00000008226	DLEC1	protein_coding	0.47	0.04	0.05	0.21
ENSG00000008256	CYTH3	protein_coding	27.9	34.75	29.74	18.67
ENSG00000008277	ADAM22	protein_coding	0.88	1.65	0.14	0.01
ENSG00000008282	SYPL1	protein_coding	66.68	63.36	58.81	32.15
ENSG00000008283	CYB561	protein_coding	12.21	9.88	18.93	15.29
ENSG00000008294	SPAG9	protein_coding	55.07	44.17	40.81	12.42
ENSG00000008300	CELSR3	protein_coding	0.47	0.51	0.63	0.25
ENSG00000008311	AASS	protein_coding	3.93	7.84	2.97	1.14
ENSG00000008323	PLEKHG6	protein_coding	0	0	0.08	0
ENSG00000008324	SS18L2	protein_coding	16.06	21.04	17.47	25.36
ENSG00000008382	MPND	protein_coding	10.4	15.63	10.83	12.55
ENSG00000008394	MGST1	protein_coding	129.88	129.87	381.8	302.64
ENSG00000008405	CRY1	protein_coding	18	16.16	9.42	5.9
ENSG00000008438	PGLYRP1	protein_coding	0	0	0	0
ENSG00000008441	NFIX	protein_coding	71.87	74.86	49.83	26.8
ENSG00000008513	ST3GAL1	protein_coding	20.22	9.36	11.59	3.86
ENSG00000008516	MMP25	protein_coding	0	0.13	0.02	0
ENSG00000008517	IL32	protein_coding	224.95	389.57	28.92	175.81
ENSG00000008710	PKD1	protein_coding	51.55	55.5	50.44	11.15
ENSG00000008735	MAPK8IP2	protein_coding	0.16	0.13	0.2	0.08
ENSG00000008838	MED24	protein_coding	57.11	67.18	35.36	28.95
ENSG00000008853	RHOBTB2	protein_coding	10	15.29	8.13	4.31
ENSG00000008869	HEATR5B	protein_coding	7.41	6.73	3.01	1.3
ENSG00000008952	SEC62	protein_coding	94.45	80.32	57.65	36.82
ENSG00000008988	RPS20	protein_coding	2282.2	1947.15	2781.53	3774.62
ENSG00000009307	CSDE1	protein_coding	500.35	540.81	182.57	122.25
ENSG00000009335	UBE3C	protein_coding	45.94	52.24	31.23	12.68
ENSG00000009413	REV3L	protein_coding	16.19	17.1	9.91	4.74
ENSG00000009694	TENM1	protein_coding	0.04	0.08	0	0
ENSG00000009709	PAX7	protein_coding	27.96	19.8	0.95	0.18
ENSG00000009724	MASP2	protein_coding	0	0.03	0.05	0
ENSG00000009765	IYD	protein_coding	0	0.04	0	0
ENSG00000009780	FAM76A	protein_coding	10.23	9.6	5.07	4.34
ENSG00000009790	TRAF3IP3	protein_coding	0	0.17	0.02	0
ENSG00000009830	POMT2	protein_coding	30.64	35.45	18.73	12.37
ENSG00000009844	VTA1	protein_coding	56.68	64.91	39.46	27.16
ENSG00000009950	MLXIPL	protein_coding	0.02	0.1	0.09	0.25
ENSG00000009954	BAZ1B	protein_coding	38.34	36.11	18.66	9.21
ENSG00000010017	RANBP9	protein_coding	49.53	47.35	42.43	22.45
ENSG00000010030	ETV7	protein_coding	0.43	0.46	1.35	2.08
ENSG00000010072	SPRTN	protein_coding	9.02	9.23	4.63	3.69
ENSG00000010165	METTL13	protein_coding	30.5	26.51	21.91	18.32
ENSG00000010219	DYRK4	protein_coding	51.55	45.32	35.93	43.82
ENSG00000010244	ZNF207	protein_coding	121.71	125.76	71.27	49.62
ENSG00000010256	UQCRC1	protein_coding	191.03	189.63	152.49	155.59
ENSG00000010270	STARD3NL	protein_coding	35.98	43.49	40.8	33.51
ENSG00000010278	CD9	protein_coding	56.78	62.65	83.71	110.24
ENSG00000010282	HHATL	protein_coding	0	0.52	0.3	0
ENSG00000010292	NCAPD2	protein_coding	34.86	29.52	13.08	4.77
ENSG00000010295	IFFO1	protein_coding	30.01	39.8	25.98	21.97
ENSG00000010310	GIPR	protein_coding	0.25	0.25	0	0.03
ENSG00000010318	PHF7	protein_coding	4.21	5.35	2.65	3.05
ENSG00000010319	SEMA3G	protein_coding	0.1	0.31	0.02	0.1
ENSG00000010322	NISCH	protein_coding	39.35	38.62	24.46	14.02
ENSG00000010327	STAB1	protein_coding	0.45	0.69	0	0.3
ENSG00000010361	FUZ	protein_coding	13.04	12.53	12.21	11.78
ENSG00000010379	SLC6A13	protein_coding	1.28	3.89	0.35	1.24
ENSG00000010404	IDS	protein_coding	36.87	47.13	26.78	17.72
ENSG00000010438	PRSS3	protein_coding	0.24	0	9.42	14.18
ENSG00000010539	ZNF200	protein_coding	6.14	4.78	4.08	2.99
ENSG00000010610	CD4	protein_coding	0.98	0.42	1.34	0.29
ENSG00000010626	LRRC23	protein_coding	10.59	12.08	9.38	9.59
ENSG00000010671	BTK	protein_coding	0.4	0.43	0	0
ENSG00000010704	HFE	protein_coding	10.82	11.17	6.4	4.69
ENSG00000010803	SCMH1	protein_coding	21.25	17.55	18.28	13.79
ENSG00000010810	FYN	protein_coding	94.14	96.59	106.36	58.42
ENSG00000010818	HIVEP2	protein_coding	8.4	7.73	2.99	1.45
ENSG00000010932	FMO1	protein_coding	0.22	0.24	0	0.27
ENSG00000011007	ELOA	protein_coding	23.72	27.68	18.53	12.15
ENSG00000011009	LYPLA2	protein_coding	26.27	30.64	34.03	31.02
ENSG00000011021	CLCN6	protein_coding	7.61	11.21	3.09	1.98
ENSG00000011028	MRC2	protein_coding	418.45	320.19	273.17	184.41
ENSG00000011052	NME1-NME2	protein_coding	58.35	75.55	165.23	378.75
ENSG00000011083	SLC6A7	protein_coding	0.02	0.08	0	0
ENSG00000011105	TSPAN9	protein_coding	41.33	87.06	21.78	27.25
ENSG00000011114	BTBD7	protein_coding	15.1	14.22	6.72	5.21
ENSG00000011132	APBA3	protein_coding	9.82	11.75	13.59	8.39
ENSG00000011143	MKS1	protein_coding	14.41	14.71	8.5	7.02
ENSG00000011198	ABHD5	protein_coding	26.36	23.45	19.4	8.95
ENSG00000011201	ANOS1	protein_coding	2.47	2.83	1.18	1.51
ENSG00000011243	AKAP8L	protein_coding	34.58	45.11	26.92	31.24
ENSG00000011258	MBTD1	protein_coding	6.45	8.58	2.22	1.41
ENSG00000011260	UTP18	protein_coding	28.91	29.99	23.65	24.44
ENSG00000011275	RNF216	protein_coding	24.35	24.72	16.49	9.98
ENSG00000011295	TTC19	protein_coding	21.9	21.51	16.11	15.18
ENSG00000011304	PTBP1	protein_coding	220.44	159.49	120.17	68.59
ENSG00000011332	DPF1	protein_coding	0.89	0.69	1.39	1.26
ENSG00000011347	SYT7	protein_coding	1.51	4.3	1.62	2.96
ENSG00000011376	LARS2	protein_coding	9.63	9.88	4.32	2.62
ENSG00000011405	PIK3C2A	protein_coding	25.28	16.49	6.5	2.16
ENSG00000011422	PLAUR	protein_coding	77.74	70.17	63.26	39.41
ENSG00000011426	ANLN	protein_coding	62.19	37.9	13.57	6.69
ENSG00000011451	WIZ	protein_coding	22.81	23.38	22.62	13.35
ENSG00000011454	RABGAP1	protein_coding	35.72	29.23	25.02	7.74
ENSG00000011465	DCN	protein_coding	376.51	249.46	1790.21	682.17
ENSG00000011478	QPCTL	protein_coding	6.81	7.3	7.78	4.93
ENSG00000011485	PPP5C	protein_coding	49.42	38.93	44.23	24.8
ENSG00000011523	CEP68	protein_coding	9.54	15.63	7.21	7.88
ENSG00000011566	MAP4K3	protein_coding	26.4	32.17	9.06	5.9
ENSG00000011590	ZBTB32	protein_coding	0	0	0	0
ENSG00000011600	TYROBP	protein_coding	0.25	0.79	0.35	0
ENSG00000011638	TMEM159	protein_coding	13.04	20.04	23.63	22.47
ENSG00000011677	GABRA3	protein_coding	0.13	0.02	0.39	0.03
ENSG00000012048	BRCA1	protein_coding	12.81	10.6	3.27	1.63
ENSG00000012061	ERCC1	protein_coding	87.47	89.69	100.62	108.96
ENSG00000012124	CD22	protein_coding	0.02	0.46	0	0
ENSG00000012171	SEMA3B	protein_coding	9.86	3.63	8.35	5.19
ENSG00000012174	MBTPS2	protein_coding	12.89	13.6	10.19	5.13
ENSG00000012211	PRICKLE3	protein_coding	4.98	5.54	4	1.67
ENSG00000012223	LTF	protein_coding	0.16	0.2	0.23	0.22
ENSG00000012232	EXTL3	protein_coding	17.27	17.92	9.87	5.75
ENSG00000012504	NR1H4	protein_coding	0	0.05	0	0
ENSG00000012660	ELOVL5	protein_coding	57.98	66.96	53.71	54.24
ENSG00000012779	ALOX5	protein_coding	0.21	0.03	0	0
ENSG00000012817	KDM5D	protein_coding	17.34	20.36	0.41	0.02
ENSG00000012822	CALCOCO1	protein_coding	68.27	121.12	75.15	57.15
ENSG00000012963	UBR7	protein_coding	27.13	22.84	15.28	9.13
ENSG00000012983	MAP4K5	protein_coding	34.63	33.72	20.63	10.75
ENSG00000013016	EHD3	protein_coding	9.69	6.96	6.05	3.08
ENSG00000013275	PSMC4	protein_coding	71.93	75.02	69.15	68.43
ENSG00000013288	MAN2B2	protein_coding	18.55	16.23	23.1	11.19
ENSG00000013293	SLC7A14	protein_coding	0	0.01	0.15	0.09
ENSG00000013297	CLDN11	protein_coding	3.97	5.11	64.36	91.11
ENSG00000013306	SLC25A39	protein_coding	69.02	67.53	69.54	66.76
ENSG00000013364	MVP	protein_coding	119	168.77	125.55	96.65
ENSG00000013374	NUB1	protein_coding	51.36	51.41	40.11	25.07
ENSG00000013375	PGM3	protein_coding	92.6	55.88	55.6	43.65
ENSG00000013392	RWDD2A	protein_coding	5.13	5.21	5.25	5.28
ENSG00000013441	CLK1	protein_coding	54.53	54.57	52.01	38.89
ENSG00000013503	POLR3B	protein_coding	6.13	6.21	5.68	3.77
ENSG00000013523	ANGEL1	protein_coding	8.65	11.67	4.07	2.08
ENSG00000013561	RNF14	protein_coding	63.22	56.38	37.66	29.78
ENSG00000013563	DNASE1L1	protein_coding	24.77	25.25	23.81	12.69
ENSG00000013573	DDX11	protein_coding	16.21	13.33	5.43	3.19
ENSG00000013583	HEBP1	protein_coding	39.81	37.7	66.4	79.68
ENSG00000013588	GPRC5A	protein_coding	0.7	0.64	8.38	6.31
ENSG00000013619	MAMLD1	protein_coding	4.76	8.74	6.8	7.12
ENSG00000013725	CD6	protein_coding	0.15	0	0	0
ENSG00000013810	TACC3	protein_coding	45.71	30.67	20.3	14.46
ENSG00000014123	UFL1	protein_coding	17.26	17.91	7.27	3.25
ENSG00000014138	POLA2	protein_coding	21.98	33.13	14.11	18.77
ENSG00000014164	ZC3H3	protein_coding	4.53	5.33	4.5	3.59
ENSG00000014216	CAPN1	protein_coding	74.99	82.61	79.68	50.57
ENSG00000014257	ACPP	protein_coding	0.27	0.17	0.21	0.21
ENSG00000014641	MDH1	protein_coding	170.58	193.66	171.07	157.97
ENSG00000014824	SLC30A9	protein_coding	56.22	53.2	27.58	14.79
ENSG00000014914	MTMR11	protein_coding	6	5.51	7.4	2.8
ENSG00000014919	COX15	protein_coding	20.91	21.92	14.81	9.74
ENSG00000015133	CCDC88C	protein_coding	7.74	6.78	2.09	6.52
ENSG00000015153	YAF2	protein_coding	20.86	16.87	11.73	9.76
ENSG00000015171	ZMYND11	protein_coding	62.75	53.75	28.65	13.92
ENSG00000015285	WAS	protein_coding	0.22	0.15	0.2	0
ENSG00000015413	DPEP1	protein_coding	0	0	0	0
ENSG00000015475	BID	protein_coding	26.69	31.14	19.13	28.04
ENSG00000015479	MATR3	protein_coding	242.07	234.92	111.8	78.78
ENSG00000015520	NPC1L1	protein_coding	0.03	0.03	0	0
ENSG00000015532	XYLT2	protein_coding	13.8	10.62	15.21	9.12
ENSG00000015568	RGPD5	protein_coding	5.95	7.39	0.38	0.03
ENSG00000015592	STMN4	protein_coding	0	0	0	0.08
ENSG00000015676	NUDCD3	protein_coding	57.32	62.71	38.7	38.09
ENSG00000016082	ISL1	protein_coding	0	0	0	0
ENSG00000016391	CHDH	protein_coding	0.56	0.49	0.1	0.02
ENSG00000016402	IL20RA	protein_coding	3.26	18.39	1.18	2.86
ENSG00000016490	CLCA1	protein_coding	0	0	0	0
ENSG00000016602	CLCA4	protein_coding	0	0	0	0
ENSG00000016864	GLT8D1	protein_coding	74.18	81.7	95.14	94.09
ENSG00000017260	ATP2C1	protein_coding	50	67.06	47.84	26.97
ENSG00000017427	IGF1	protein_coding	1.05	0.98	8.52	4.04
ENSG00000017483	SLC38A5	protein_coding	46.64	31.07	20.18	19.35
ENSG00000017797	RALBP1	protein_coding	38.16	46.04	25.89	17.46
ENSG00000018189	RUFY3	protein_coding	35.61	32.88	20.09	17.68
ENSG00000018236	CNTN1	protein_coding	1.04	0.11	0.42	0
ENSG00000018280	SLC11A1	protein_coding	0.22	0.17	0.05	0.05
ENSG00000018408	WWTR1	protein_coding	57.35	155.39	27.9	30.92
ENSG00000018510	AGPS	protein_coding	50.59	57.56	13.22	6.68
ENSG00000018607	ZNF806	unprocessed_pseudogene	0.04	0.05	0.03	0
ENSG00000018610	CXorf56	protein_coding	19.57	14.26	15.22	16.44
ENSG00000018625	ATP1A2	protein_coding	23.7	51.95	3.71	6.19
ENSG00000018699	TTC27	protein_coding	15.14	15.22	8.69	8.48
ENSG00000018869	ZNF582	protein_coding	3.06	5	3.62	5.98
ENSG00000019102	VSIG2	protein_coding	0.06	0	0	0
ENSG00000019144	PHLDB1	protein_coding	74.39	89.59	56.61	56.04
ENSG00000019169	MARCO	protein_coding	0.13	0.04	0.11	0
ENSG00000019186	CYP24A1	protein_coding	0.2	0.21	0.03	0
ENSG00000019485	PRDM11	protein_coding	2.7	2.1	3.05	2.38
ENSG00000019505	SYT13	protein_coding	0.15	0.01	0	0
ENSG00000019549	SNAI2	protein_coding	99.42	65.85	113.86	37.18
ENSG00000019582	CD74	protein_coding	1.18	1.22	9.12	0.88
ENSG00000019991	HGF	protein_coding	0.69	1.72	10.78	3.42
ENSG00000019995	ZRANB1	protein_coding	11.89	13.51	9.24	7.98
ENSG00000020129	NCDN	protein_coding	18.27	26.48	20.49	12.24
ENSG00000020181	ADGRA2	protein_coding	41.31	29.56	18.7	15.95
ENSG00000020219	CCT8L1P	processed_pseudogene	0.04	0	0	0
ENSG00000020256	ZFP64	protein_coding	8.98	7.75	8.17	7.62
ENSG00000020426	MNAT1	protein_coding	42.77	52.47	37.18	34.26
ENSG00000020577	SAMD4A	protein_coding	18.26	21.45	7.13	6.43
ENSG00000020633	RUNX3	protein_coding	0.1	0.14	0.03	0
ENSG00000020922	MRE11	protein_coding	15.27	14.76	5.94	3.91
ENSG00000021300	PLEKHB1	protein_coding	0.83	0.84	0.2	0.65
ENSG00000021355	SERPINB1	protein_coding	33.94	36.49	28.48	34.61
ENSG00000021461	CYP3A43	protein_coding	0	0	0	0
ENSG00000021488	SLC7A9	protein_coding	0.3	0.39	0.11	0
ENSG00000021574	SPAST	protein_coding	8.95	9.27	4.07	3.3
ENSG00000021645	NRXN3	protein_coding	0.26	0.54	4.37	3.71
ENSG00000021762	OSBPL5	protein_coding	11.86	12.94	16.04	6.7
ENSG00000021776	AQR	protein_coding	19.3	19.71	13.06	8.9
ENSG00000021826	CPS1	protein_coding	10.93	8	4.44	1.74
ENSG00000021852	C8B	protein_coding	0.03	0	0	0
ENSG00000022267	FHL1	protein_coding	278.08	543.19	695.33	330.12
ENSG00000022277	RTFDC1	protein_coding	131.86	152.83	110.47	95.4
ENSG00000022355	GABRA1	protein_coding	0	0.14	0.03	0
ENSG00000022556	NLRP2	protein_coding	0	0.04	0	0
ENSG00000022567	SLC45A4	protein_coding	2.65	2.55	1.35	1.01
ENSG00000022840	RNF10	protein_coding	109.66	149.06	92.8	89.78
ENSG00000022976	ZNF839	protein_coding	7.02	4.73	5.17	3.66
ENSG00000023041	ZDHHC6	protein_coding	30.7	27.65	25.57	15.69
ENSG00000023171	GRAMD1B	protein_coding	5.59	4.79	8.68	1.84
ENSG00000023191	RNH1	protein_coding	170.92	161.31	279.67	250.96
ENSG00000023228	NDUFS1	protein_coding	60.18	75.55	32.68	19.91
ENSG00000023287	RB1CC1	protein_coding	25.92	31.98	12.01	8.89
ENSG00000023318	ERP44	protein_coding	18.61	14.64	23.47	14.94
ENSG00000023330	ALAS1	protein_coding	28.82	29.59	18.09	17.89
ENSG00000023445	BIRC3	protein_coding	0.38	0.27	0.43	0.17
ENSG00000023516	AKAP11	protein_coding	11.33	9.97	4.5	1.74
ENSG00000023572	GLRX2	protein_coding	28.5	28.32	32.95	40.65
ENSG00000023608	SNAPC1	protein_coding	18.87	12.91	17.06	8.05
ENSG00000023697	DERA	protein_coding	53.43	59.92	31.53	29.53
ENSG00000023734	STRAP	protein_coding	166.97	186.99	133.99	184.07
ENSG00000023839	ABCC2	protein_coding	0.14	0.11	0.21	0.09
ENSG00000023892	DEF6	protein_coding	1.11	0.73	0.65	0.46
ENSG00000023902	PLEKHO1	protein_coding	79.99	94.91	57.29	61.87
ENSG00000023909	GCLM	protein_coding	27.36	42.45	28.97	15.93
ENSG00000024048	UBR2	protein_coding	8.4	8.67	5.23	3.28
ENSG00000024422	EHD2	protein_coding	122.69	106.78	127.57	84.44
ENSG00000024526	DEPDC1	protein_coding	18.42	12.62	4.31	1.45
ENSG00000024862	CCDC28A	protein_coding	11.98	10.68	14.75	10.61
ENSG00000025039	RRAGD	protein_coding	7.09	11.32	0.76	0.65
ENSG00000025156	HSF2	protein_coding	13.66	14.35	7.63	5.7
ENSG00000025293	PHF20	protein_coding	25.01	46.34	16.81	18.68
ENSG00000025423	HSD17B6	protein_coding	18.1	9.46	3.61	10.9
ENSG00000025434	NR1H3	protein_coding	9.03	10.77	4.29	7.79
ENSG00000025708	TYMP	protein_coding	8.18	9.59	19.26	34.85
ENSG00000025770	NCAPH2	protein_coding	24.32	29.75	24.11	23.91
ENSG00000025772	TOMM34	protein_coding	23.6	17.33	25.87	18.37
ENSG00000025796	SEC63	protein_coding	173.57	136.99	132.29	71.81
ENSG00000025800	KPNA6	protein_coding	26.87	26.36	14.5	6.88
ENSG00000026025	VIM	protein_coding	4117.5	2702.26	4402.49	2574.52
ENSG00000026036	RTEL1-TNFRSF6B	protein_coding	1.46	1.07	2.21	0.38
ENSG00000026103	FAS	protein_coding	21.92	21.39	53.93	20.34
ENSG00000026297	RNASET2	protein_coding	11.96	7.12	20.56	11.35
ENSG00000026508	CD44	protein_coding	238.03	206.36	361.92	144.28
ENSG00000026559	KCNG1	protein_coding	13.55	8.88	9.14	9.12
ENSG00000026652	AGPAT4	protein_coding	8.89	8.56	4.08	3.72
ENSG00000026751	SLAMF7	protein_coding	0.09	0.29	0	0
ENSG00000026950	BTN3A1	protein_coding	9.52	9.53	5.37	3.21
ENSG00000027001	MIPEP	protein_coding	16.94	17.52	12.64	15.75
ENSG00000027075	PRKCH	protein_coding	4.67	3.13	1.88	1.06
ENSG00000027644	INSRR	protein_coding	0	0.03	0.01	0.04
ENSG00000027697	IFNGR1	protein_coding	40.86	36.95	45.71	25.14
ENSG00000027847	B4GALT7	protein_coding	21.63	17.69	29.59	24.88
ENSG00000027869	SH2D2A	protein_coding	0.52	0.34	0.39	0.3
ENSG00000028116	VRK2	protein_coding	16.01	14.04	12.2	7.25
ENSG00000028137	TNFRSF1B	protein_coding	1.53	1.23	5.09	1.71
ENSG00000028203	VEZT	protein_coding	39.54	50.16	23.37	16.37
ENSG00000028277	POU2F2	protein_coding	3.39	1.94	0.17	1.2
ENSG00000028310	BRD9	protein_coding	22.72	23.66	15.2	11.69
ENSG00000028528	SNX1	protein_coding	75.39	75.55	59.86	29.91
ENSG00000028839	TBPL1	protein_coding	29.42	27.06	35.04	22.3
ENSG00000029153	ARNTL2	protein_coding	23.11	14.07	5.36	3.1
ENSG00000029363	BCLAF1	protein_coding	105.86	99.21	43.38	24.49
ENSG00000029364	SLC39A9	protein_coding	29.94	26.6	23.52	21.79
ENSG00000029534	ANK1	protein_coding	31.74	27.64	3.83	3.01
ENSG00000029559	IBSP	protein_coding	0.26	0.35	0.04	0
ENSG00000029639	TFB1M	protein_coding	13.97	15.85	11.48	10.4
ENSG00000029725	RABEP1	protein_coding	33.24	40.97	16.78	13.76
ENSG00000029993	HMGB3	protein_coding	73.99	70.19	24.27	32.15
ENSG00000030066	NUP160	protein_coding	21.54	21.13	10.02	5.21
ENSG00000030110	BAK1	protein_coding	20.2	22.19	17.12	14.59
ENSG00000030304	MUSK	protein_coding	6.19	8.66	1.03	0.5
ENSG00000030419	IKZF2	protein_coding	0.85	0.76	0.32	0.18
ENSG00000030582	GRN	protein_coding	306.4	224.4	306.49	215.38
ENSG00000031003	FAM13B	protein_coding	22.63	24.11	10.92	5.25
ENSG00000031081	ARHGAP31	protein_coding	22.33	19.61	7.58	3.23
ENSG00000031691	CENPQ	protein_coding	9.3	7.95	4.73	3.48
ENSG00000031698	SARS	protein_coding	242.66	205.01	257.02	206.41
ENSG00000031823	RANBP3	protein_coding	41.45	33.36	36.32	24.21
ENSG00000032219	ARID4A	protein_coding	10.51	10.38	3.05	1.62
ENSG00000032389	TSSC1	protein_coding	18.74	15.97	18.09	17.69
ENSG00000032444	PNPLA6	protein_coding	36.12	33.14	35.68	32.36
ENSG00000032742	IFT88	protein_coding	11.89	14.25	7.26	4.65
ENSG00000033011	ALG1	protein_coding	19.99	17.26	28.59	20.82
ENSG00000033030	ZCCHC8	protein_coding	15.05	14.35	9.16	5.53
ENSG00000033050	ABCF2	protein_coding	55.41	54.11	42.87	22.55
ENSG00000033100	CHPF2	protein_coding	46.45	50.38	46.02	37.85
ENSG00000033122	LRRC7	protein_coding	0.07	0	0.04	0.09
ENSG00000033170	FUT8	protein_coding	28.86	26.03	16.68	7.82
ENSG00000033178	UBA6	protein_coding	40.41	35.71	16.13	4.75
ENSG00000033327	GAB2	protein_coding	5.67	16.55	4.51	4.16
ENSG00000033627	ATP6V0A1	protein_coding	24.72	34.93	20.04	21.43
ENSG00000033800	PIAS1	protein_coding	15.61	17.03	7.23	4.51
ENSG00000033867	SLC4A7	protein_coding	19.83	16.25	7.86	2.28
ENSG00000034053	APBA2	protein_coding	0.36	0.5	0.41	0.08
ENSG00000034152	MAP2K3	protein_coding	32.17	34.05	81.77	42.63
ENSG00000034239	EFCAB1	protein_coding	0.53	0.66	0.19	0.4
ENSG00000034510	TMSB10	protein_coding	4615.49	4597.9	6965.38	9185.44
ENSG00000034533	ASTE1	protein_coding	4.93	4.46	3.44	1.66
ENSG00000034677	RNF19A	protein_coding	30.94	35.93	13.14	7.4
ENSG00000034693	PEX3	protein_coding	23.21	20.74	21.58	13.94
ENSG00000034713	GABARAPL2	protein_coding	107.58	203.86	135.28	198.77
ENSG00000034971	MYOC	protein_coding	0.26	0.15	1.1	0.12
ENSG00000035115	SH3YL1	protein_coding	26.69	20.27	17.57	10.75
ENSG00000035141	FAM136A	protein_coding	36.48	37.24	20.71	19.99
ENSG00000035403	VCL	protein_coding	140.27	159.77	79.74	33.48
ENSG00000035499	DEPDC1B	protein_coding	6	4.13	1.49	0.76
ENSG00000035664	DAPK2	protein_coding	3.4	10.51	2.21	2.98
ENSG00000035681	NSMAF	protein_coding	45.75	34.1	23.15	17.43
ENSG00000035687	ADSS	protein_coding	28.41	22.09	27.33	16.44
ENSG00000035720	STAP1	protein_coding	0	0.07	0	0
ENSG00000035862	TIMP2	protein_coding	281.68	345.24	410.62	304.56
ENSG00000035928	RFC1	protein_coding	39.32	39.26	17.42	9.87
ENSG00000036054	TBC1D23	protein_coding	42.49	47.59	26.65	18.39
ENSG00000036257	CUL3	protein_coding	54.78	69.33	48.18	61.51
ENSG00000036448	MYOM2	protein_coding	6.99	9.83	3.79	4.78
ENSG00000036473	OTC	protein_coding	0.11	0	0	0
ENSG00000036530	CYP46A1	protein_coding	1.49	2.11	0.4	0.21
ENSG00000036549	ZZZ3	protein_coding	29.34	25.64	14.54	7.57
ENSG00000036565	SLC18A1	protein_coding	0	0	0	0
ENSG00000036672	USP2	protein_coding	8.59	12.44	1.67	2.05
ENSG00000036828	CASR	protein_coding	0.01	0.02	0	0
ENSG00000037042	TUBG2	protein_coding	11.73	12.28	14.82	10.37
ENSG00000037241	RPL26L1	protein_coding	92.35	77.91	102.69	81.97
ENSG00000037280	FLT4	protein_coding	0.32	0.32	0.09	0.18
ENSG00000037474	NSUN2	protein_coding	46.45	41.4	23.59	16.66
ENSG00000037637	FBXO42	protein_coding	13.35	11.73	10.58	8.39
ENSG00000037749	MFAP3	protein_coding	22.34	25.93	8	2.25
ENSG00000037757	MRI1	protein_coding	20.19	21.25	7.57	5.44
ENSG00000037897	METTL1	protein_coding	25.39	26.58	24.29	31
ENSG00000037965	HOXC8	protein_coding	11.28	13.42	16.51	6.92
ENSG00000038002	AGA	protein_coding	24.21	16.03	25.78	16.48
ENSG00000038210	PI4K2B	protein_coding	13.72	8.55	7.81	4.71
ENSG00000038219	BOD1L1	protein_coding	18.73	18.99	6.86	2.44
ENSG00000038274	MAT2B	protein_coding	46.38	46.97	40.39	23.6
ENSG00000038295	TLL1	protein_coding	0.14	0.03	0.19	0.18
ENSG00000038358	EDC4	protein_coding	34.54	50.18	28.96	35.29
ENSG00000038382	TRIO	protein_coding	101.45	124.62	49.87	27.52
ENSG00000038427	VCAN	protein_coding	501.47	331.88	211.45	82.34
ENSG00000038532	CLEC16A	protein_coding	8.76	10.76	5.94	5.64
ENSG00000038945	MSR1	protein_coding	1.08	0.95	1.07	1.46
ENSG00000039068	CDH1	protein_coding	0.04	0.22	0.7	0.4
ENSG00000039123	SKIV2L2	protein_coding	54.84	50.05	25.62	14.8
ENSG00000039139	DNAH5	protein_coding	0.75	1.13	0.3	0.32
ENSG00000039319	ZFYVE16	protein_coding	30.9	31.75	11.77	5.18
ENSG00000039523	FAM65A	protein_coding	31.85	37.68	28.38	21.65
ENSG00000039537	C6	protein_coding	0	0	0	0
ENSG00000039560	RAI14	protein_coding	56.48	54.44	28.02	21.31
ENSG00000039600	SOX30	protein_coding	0.21	0.18	0.03	0
ENSG00000039650	PNKP	protein_coding	24.17	27.43	21.69	24.35
ENSG00000039987	BEST2	protein_coding	0	0.12	0	0.3
ENSG00000040199	PHLPP2	protein_coding	5.6	5.99	2.94	1.59
ENSG00000040275	SPDL1	protein_coding	32.18	23.64	25.52	8.62
ENSG00000040341	STAU2	protein_coding	32.23	53.75	10.55	9.9
ENSG00000040487	PQLC2	protein_coding	15.27	15.34	9.86	13.38
ENSG00000040531	CTNS	protein_coding	9.18	9.25	7.88	6.2
ENSG00000040608	RTN4R	protein_coding	0.84	0.46	0.16	0.05
ENSG00000040633	PHF23	protein_coding	52.22	48.18	50.01	38.64
ENSG00000040731	CDH10	protein_coding	0.18	0.05	0.24	0.23
ENSG00000040933	INPP4A	protein_coding	10.28	12.57	4.33	1.98
ENSG00000041353	RAB27B	protein_coding	0.71	0.32	0.68	0
ENSG00000041357	PSMA4	protein_coding	232.85	227	185.53	244.32
ENSG00000041515	MYO16	protein_coding	0.04	0.01	0.02	0.03
ENSG00000041802	LSG1	protein_coding	23.03	21.28	12.1	7.02
ENSG00000041880	PARP3	protein_coding	30.3	14.1	28.56	11.4
ENSG00000041982	TNC	protein_coding	372.6	313.65	92.94	13.68
ENSG00000041988	THAP3	protein_coding	13.47	12.06	15.58	17.33
ENSG00000042062	FAM65C	protein_coding	0.12	0.36	0.24	0.13
ENSG00000042088	TDP1	protein_coding	24.3	17.44	7.71	4.24
ENSG00000042286	AIFM2	protein_coding	9.51	12.82	11.76	14.94
ENSG00000042304	C2orf83	protein_coding	0	0.04	0	0
ENSG00000042317	SPATA7	protein_coding	6.82	6.41	4.92	5.15
ENSG00000042429	MED17	protein_coding	24.06	23.84	14.15	6.88
ENSG00000042445	RETSAT	protein_coding	28.4	28.53	19.23	13.03
ENSG00000042493	CAPG	protein_coding	111.98	83.92	103.81	88.29
ENSG00000042753	AP2S1	protein_coding	212.65	187.21	395.52	426.68
ENSG00000042781	USH2A	protein_coding	0.02	0.13	0	0.04
ENSG00000042813	ZPBP	protein_coding	0	0	0	0
ENSG00000042832	TG	protein_coding	2.71	2.15	1.13	0.83
ENSG00000042980	ADAM28	protein_coding	0.35	0.03	0.06	0
ENSG00000043039	BARX2	protein_coding	0	0.04	0	0
ENSG00000043093	DCUN1D1	protein_coding	28.51	29.83	13.12	8.65
ENSG00000043143	JADE2	protein_coding	2.79	2.69	7.75	4.08
ENSG00000043355	ZIC2	protein_coding	0	0	0	0.03
ENSG00000043462	LCP2	protein_coding	0.17	0.14	0	0
ENSG00000043514	TRIT1	protein_coding	21.7	17.46	14.32	11.36
ENSG00000043591	ADRB1	protein_coding	0	0.05	0	0
ENSG00000044012	GUCA2B	protein_coding	0	0	0	0
ENSG00000044090	CUL7	protein_coding	18.45	15.76	15.31	8.33
ENSG00000044115	CTNNA1	protein_coding	350.15	476.94	248.37	160.83
ENSG00000044446	PHKA2	protein_coding	5.36	5.57	6.41	4.5
ENSG00000044459	CNTLN	protein_coding	3.91	3.64	2.81	1.52
ENSG00000044524	EPHA3	protein_coding	6.37	5.28	0.64	0.31
ENSG00000044574	HSPA5	protein_coding	396.57	340.65	366.23	326
ENSG00000046604	DSG2	protein_coding	3.18	1.39	0.97	0.33
ENSG00000046647	GEMIN8	protein_coding	14.94	18.14	24.72	19.13
ENSG00000046651	OFD1	protein_coding	8.76	9.31	5.81	5.65
ENSG00000046653	GPM6B	protein_coding	4.66	8.68	1.57	0.88
ENSG00000046774	MAGEC2	protein_coding	0	0	0	0
ENSG00000046889	PREX2	protein_coding	0.2	0.13	0.01	0
ENSG00000047056	WDR37	protein_coding	9.79	11.22	5.23	4.74
ENSG00000047188	YTHDC2	protein_coding	11.47	9.61	4.31	2.28
ENSG00000047230	CTPS2	protein_coding	5.98	6.74	4	5.55
ENSG00000047249	ATP6V1H	protein_coding	38.38	36.6	37.77	31.6
ENSG00000047315	POLR2B	protein_coding	87.19	92.76	53.12	33.12
ENSG00000047346	FAM214A	protein_coding	15.17	25.15	12.65	9.79
ENSG00000047365	ARAP2	protein_coding	0.64	0.93	0.06	0.07
ENSG00000047410	TPR	protein_coding	45.11	52.68	29.72	16.99
ENSG00000047457	CP	protein_coding	0	0.14	0	0
ENSG00000047578	KIAA0556	protein_coding	7.62	10.39	7.28	3.46
ENSG00000047579	DTNBP1	protein_coding	11.93	10.95	11.94	14.05
ENSG00000047597	XK	protein_coding	0.04	0.07	0.03	0
ENSG00000047617	ANO2	protein_coding	0.74	1.13	1.26	5.84
ENSG00000047621	C12orf4	protein_coding	18.42	14.07	9.59	6.54
ENSG00000047634	SCML1	protein_coding	7.98	13.35	4.78	3.58
ENSG00000047644	WWC3	protein_coding	6.84	9.7	8.71	6
ENSG00000047648	ARHGAP6	protein_coding	3.37	5.83	2.81	1.4
ENSG00000047662	FAM184B	protein_coding	0.03	0.07	0.01	0
ENSG00000047849	MAP4	protein_coding	203.16	215.05	134.9	102.33
ENSG00000047932	GOPC	protein_coding	40.94	33.76	26.23	13.31
ENSG00000047936	ROS1	protein_coding	0.84	0.24	0.26	0.22
ENSG00000048028	USP28	protein_coding	25.97	17.68	6.06	1.65
ENSG00000048052	HDAC9	protein_coding	3.53	14.66	3.59	2.23
ENSG00000048140	TSPAN17	protein_coding	44.51	47.56	40.64	35.24
ENSG00000048162	NOP16	protein_coding	33.84	34.68	38.95	37.61
ENSG00000048342	CC2D2A	protein_coding	12.92	13.99	14.08	13.61
ENSG00000048392	RRM2B	protein_coding	27.79	35.48	12.63	10.15
ENSG00000048405	ZNF800	protein_coding	11.88	13.04	5.75	3.13
ENSG00000048462	TNFRSF17	protein_coding	0	0	0	0
ENSG00000048471	SNX29	protein_coding	6.09	7.17	4.05	2.36
ENSG00000048540	LMO3	protein_coding	0.49	0.5	0.43	0.06
ENSG00000048544	MRPS10	protein_coding	42.65	48.06	28.67	30.11
ENSG00000048545	GUCA1A	protein_coding	0.09	0	0.04	0.06
ENSG00000048649	RSF1	protein_coding	18.65	15.03	7.14	6.05
ENSG00000048707	VPS13D	protein_coding	7.57	8.77	5.96	3.2
ENSG00000048740	CELF2	protein_coding	39.3	36.92	4.83	4.9
ENSG00000048828	FAM120A	protein_coding	66.87	63.52	40.85	23.18
ENSG00000048991	R3HDM1	protein_coding	19.68	18.76	9.39	7.51
ENSG00000049089	COL9A2	protein_coding	1.09	1.33	1.52	0.43
ENSG00000049130	KITLG	protein_coding	8.59	9.55	24.1	4.62
ENSG00000049167	ERCC8	protein_coding	14.24	14.4	9.44	6.83
ENSG00000049192	ADAMTS6	protein_coding	14.29	12.29	4.93	2.67
ENSG00000049239	H6PD	protein_coding	12.36	12.75	16.64	6.31
ENSG00000049245	VAMP3	protein_coding	119.01	141.64	102.07	73.17
ENSG00000049246	PER3	protein_coding	8.34	8.57	2.15	1.25
ENSG00000049247	UTS2	protein_coding	0	0	0	0
ENSG00000049249	TNFRSF9	protein_coding	2.9	0.44	0.07	0.19
ENSG00000049283	EPN3	protein_coding	0.02	0.02	0	0
ENSG00000049323	LTBP1	protein_coding	44.26	41.64	59.16	23.16
ENSG00000049449	RCN1	protein_coding	441.51	411.88	477.62	548.9
ENSG00000049540	ELN	protein_coding	524.16	132.88	1158.56	250.53
ENSG00000049541	RFC2	protein_coding	26.14	26.64	22.2	23.73
ENSG00000049618	ARID1B	protein_coding	20.18	20.17	8.75	5.88
ENSG00000049656	CLPTM1L	protein_coding	110.2	117.58	106.43	95.97
ENSG00000049759	NEDD4L	protein_coding	15.38	23.23	6.37	10.14
ENSG00000049768	FOXP3	protein_coding	0.09	0.1	0.1	0.13
ENSG00000049769	PPP1R3F	protein_coding	8.09	8.11	6.88	9.23
ENSG00000049860	HEXB	protein_coding	100.64	87.07	94.36	88.05
ENSG00000049883	PTCD2	protein_coding	11.15	12.13	10.28	5.76
ENSG00000050030	KIAA2022	protein_coding	0.07	0.01	0	0
ENSG00000050130	JKAMP	protein_coding	72.32	75.37	56.34	39.47
ENSG00000050165	DKK3	protein_coding	269.06	251.59	136.68	90.02
ENSG00000050327	ARHGEF5	protein_coding	3.15	2.58	2.22	1.5
ENSG00000050344	NFE2L3	protein_coding	5.18	2.84	0.18	0.35
ENSG00000050393	MCUR1	protein_coding	27.77	25.38	20.69	20.75
ENSG00000050405	LIMA1	protein_coding	241.59	201.07	126.89	104.03
ENSG00000050426	LETMD1	protein_coding	29.74	29.98	27.69	23.28
ENSG00000050438	SLC4A8	protein_coding	1.15	0.42	0.89	0.87
ENSG00000050555	LAMC3	protein_coding	0.21	0.54	0	0.03
ENSG00000050628	PTGER3	protein_coding	0.19	0.12	0.08	0.03
ENSG00000050730	TNIP3	protein_coding	0.46	0.51	0.19	0.53
ENSG00000050748	MAPK9	protein_coding	29.97	29.83	22.81	12.88
ENSG00000050767	COL23A1	protein_coding	0.29	2.81	0.07	1.06
ENSG00000050820	BCAR1	protein_coding	55.78	61.71	45.8	34.33
ENSG00000051009	FAM160A2	protein_coding	12.39	14.03	12.05	10.68
ENSG00000051108	HERPUD1	protein_coding	275.05	288.03	177.65	165.9
ENSG00000051128	HOMER3	protein_coding	85.99	94.69	70.79	107.25
ENSG00000051180	RAD51	protein_coding	11.3	12.51	9.84	6.96
ENSG00000051341	POLQ	protein_coding	2.7	1.52	0.71	0.16
ENSG00000051382	PIK3CB	protein_coding	5.58	9.83	5.5	3.27
ENSG00000051523	CYBA	protein_coding	46.3	27.38	105.59	96.6
ENSG00000051596	THOC3	protein_coding	33.3	28.49	20.39	19.69
ENSG00000051620	HEBP2	protein_coding	101.38	96.89	99.86	115.89
ENSG00000051825	MPHOSPH9	protein_coding	25.03	24.69	8.33	5.68
ENSG00000052126	PLEKHA5	protein_coding	8.74	8.27	6	4.26
ENSG00000052344	PRSS8	protein_coding	0.14	0	0	0
ENSG00000052723	SIKE1	protein_coding	39.92	35.57	21.62	16.98
ENSG00000052749	RRP12	protein_coding	15.17	15.42	12.28	10.09
ENSG00000052795	FNIP2	protein_coding	13.97	11.24	3.51	4.96
ENSG00000052802	MSMO1	protein_coding	57.98	180.89	37.7	119.65
ENSG00000052841	TTC17	protein_coding	33.9	28.78	18.54	11.05
ENSG00000052850	ALX4	protein_coding	0.15	0.17	0.05	0.05
ENSG00000053108	FSTL4	protein_coding	0.65	0.29	0	0
ENSG00000053254	FOXN3	protein_coding	26.86	22.71	8.83	4.16
ENSG00000053328	METTL24	protein_coding	0	0	0	0
ENSG00000053371	AKR7A2	protein_coding	60.97	59.74	57.45	54.23
ENSG00000053372	MRTO4	protein_coding	38.35	39.23	36.6	53.58
ENSG00000053438	NNAT	protein_coding	3.68	7.94	0.05	0
ENSG00000053501	USE1	protein_coding	27.94	32.8	25.78	39.96
ENSG00000053524	MCF2L2	protein_coding	0.24	0.36	0	0.03
ENSG00000053702	NRIP2	protein_coding	0.1	0.53	0.2	0.44
ENSG00000053747	LAMA3	protein_coding	1.78	2.01	2.19	1.83
ENSG00000053770	AP5M1	protein_coding	33.49	31.5	19.84	14.71
ENSG00000053900	ANAPC4	protein_coding	23.05	17.46	14.33	10.14
ENSG00000053918	KCNQ1	protein_coding	0.29	0.47	0.11	0.09
ENSG00000054116	TRAPPC3	protein_coding	120.03	97.99	91.39	91.13
ENSG00000054118	THRAP3	protein_coding	67.98	58.17	27.97	19.32
ENSG00000054148	PHPT1	protein_coding	110.38	137.99	149.04	244.23
ENSG00000054179	ENTPD2	protein_coding	0	0	0	0
ENSG00000054219	LY75	protein_coding	1.32	1.04	0.17	0.01
ENSG00000054267	ARID4B	protein_coding	15.25	17.34	4.87	2.96
ENSG00000054277	OPN3	protein_coding	16.38	32	6.76	14.14
ENSG00000054282	SDCCAG8	protein_coding	18.87	20.01	26.15	16.17
ENSG00000054356	PTPRN	protein_coding	15.62	10.46	3.68	0.8
ENSG00000054392	HHAT	protein_coding	8.5	16.57	4.08	7.71
ENSG00000054523	KIF1B	protein_coding	33.44	61.59	10.35	9.87
ENSG00000054598	FOXC1	protein_coding	1.15	1.38	4.73	2.61
ENSG00000054611	TBC1D22A	protein_coding	15.18	16.11	12.97	16.27
ENSG00000054654	SYNE2	protein_coding	7.07	6.33	2.86	1.26
ENSG00000054690	PLEKHH1	protein_coding	0.88	1.36	0.29	0.03
ENSG00000054793	ATP9A	protein_coding	8.98	11.07	7.34	3.73
ENSG00000054796	SPO11	protein_coding	0	0	0	0
ENSG00000054803	CBLN4	protein_coding	0.02	0.07	0	0
ENSG00000054938	CHRDL2	protein_coding	0.47	0.32	4.05	2.11
ENSG00000054965	FAM168A	protein_coding	21.79	24.37	10.83	6.43
ENSG00000054967	RELT	protein_coding	2.36	3.5	3.56	2.67
ENSG00000054983	GALC	protein_coding	13.71	18.36	5.8	3.65
ENSG00000055044	NOP58	protein_coding	48.45	43.58	27.55	28.09
ENSG00000055070	SZRD1	protein_coding	102.04	104.95	91.6	59.25
ENSG00000055118	KCNH2	protein_coding	1.57	1.14	0.14	0.55
ENSG00000055130	CUL1	protein_coding	45.33	40.41	26.22	15.53
ENSG00000055147	FAM114A2	protein_coding	29.76	30.51	14.24	10.26
ENSG00000055163	CYFIP2	protein_coding	9.51	12.59	13.68	12.5
ENSG00000055208	TAB2	protein_coding	38.97	40.58	19.15	13.1
ENSG00000055211	GINM1	protein_coding	37.33	32.96	59.98	32.18
ENSG00000055332	EIF2AK2	protein_coding	27.19	26.3	12.81	5.6
ENSG00000055483	USP36	protein_coding	13.77	17.05	13.18	10.72
ENSG00000055609	KMT2C	protein_coding	10.41	10.98	4.47	1.82
ENSG00000055732	MCOLN3	protein_coding	0.73	0.88	0.17	0.15
ENSG00000055813	CCDC85A	protein_coding	2.36	1.16	1.5	0.22
ENSG00000055917	PUM2	protein_coding	39.28	38.04	16.82	10.53
ENSG00000055950	MRPL43	protein_coding	63.46	66.31	71.83	90.2
ENSG00000055955	ITIH4	protein_coding	2.5	0.91	0.95	0.47
ENSG00000055957	ITIH1	protein_coding	0	0	0	0
ENSG00000056050	HPF1	protein_coding	36.8	41.7	29.07	28.72
ENSG00000056097	ZFR	protein_coding	58.88	53.9	32.17	20.8
ENSG00000056277	ZNF280C	protein_coding	2.96	2.83	0.89	0.28
ENSG00000056291	NPFFR2	protein_coding	0.06	0	0	0
ENSG00000056487	PHF21B	protein_coding	0.36	1.21	0.02	0.03
ENSG00000056558	TRAF1	protein_coding	0.97	1.59	2.02	0.83
ENSG00000056586	RC3H2	protein_coding	24.87	31.57	12.72	14.43
ENSG00000056736	IL17RB	protein_coding	0.41	0.19	0.03	0.05
ENSG00000056972	TRAF3IP2	protein_coding	15.66	17.7	15.46	10.29
ENSG00000056998	GYG2	protein_coding	4.41	7.15	1.41	2.19
ENSG00000057019	DCBLD2	protein_coding	34.6	41.37	33.58	20.88
ENSG00000057149	SERPINB3	protein_coding	0	0	0	0
ENSG00000057252	SOAT1	protein_coding	26.2	21.46	15.14	5.33
ENSG00000057294	PKP2	protein_coding	1.2	4.55	0.11	0.42
ENSG00000057468	MSH4	protein_coding	0	0.21	0.02	0.03
ENSG00000057593	F7	protein_coding	0.22	0.19	0.2	0.08
ENSG00000057608	GDI2	protein_coding	195.14	174.76	140.95	109.39
ENSG00000057657	PRDM1	protein_coding	2.96	1.59	0.77	0.25
ENSG00000057663	ATG5	protein_coding	36.04	32.57	27.01	17.74
ENSG00000057704	TMCC3	protein_coding	6.77	10.88	0.56	0.41
ENSG00000057757	PITHD1	protein_coding	41.61	40.71	39.46	41.42
ENSG00000057935	MTA3	protein_coding	34.27	34.12	23.22	17.58
ENSG00000058056	USP13	protein_coding	10.16	15.81	5	2.93
ENSG00000058063	ATP11B	protein_coding	24.53	24.79	11.19	7.92
ENSG00000058085	LAMC2	protein_coding	15.74	6.22	7.18	1.82
ENSG00000058091	CDK14	protein_coding	12.53	14.23	11.09	5.36
ENSG00000058262	SEC61A1	protein_coding	240.61	214.12	242.03	181.91
ENSG00000058272	PPP1R12A	protein_coding	55.83	50.12	21.34	9.28
ENSG00000058335	RASGRF1	protein_coding	0.48	1.25	0.26	0.5
ENSG00000058404	CAMK2B	protein_coding	0.4	1.23	0.33	0.75
ENSG00000058453	CROCC	protein_coding	13.12	13.13	6.49	5.71
ENSG00000058600	POLR3E	protein_coding	27.76	23.25	16.66	12.93
ENSG00000058668	ATP2B4	protein_coding	25.99	18.73	33.56	16.22
ENSG00000058673	ZC3H11A	protein_coding	53.99	55.16	39.26	22.68
ENSG00000058729	RIOK2	protein_coding	49.48	56.23	41.84	41.46
ENSG00000058799	YIPF1	protein_coding	20.67	21.38	21.78	20.13
ENSG00000058804	NDC1	protein_coding	11.04	8.68	5.74	4.31
ENSG00000058866	DGKG	protein_coding	1.15	1.31	0.51	0.23
ENSG00000059122	FLYWCH1	protein_coding	18.8	21.63	32.56	18.48
ENSG00000059145	UNKL	protein_coding	6.02	7.57	7.14	5.73
ENSG00000059377	TBXAS1	protein_coding	1.32	1.02	1.78	1.73
ENSG00000059378	PARP12	protein_coding	9.4	11.13	8.54	7
ENSG00000059573	ALDH18A1	protein_coding	73.77	60.82	49.78	29.94
ENSG00000059588	TARBP1	protein_coding	21.15	15.76	9.16	6.71
ENSG00000059691	GATB	protein_coding	19.79	24.3	12.8	13.11
ENSG00000059728	MXD1	protein_coding	4.08	3.44	6.6	8.11
ENSG00000059758	CDK17	protein_coding	17.98	20.87	10.14	5.3
ENSG00000059769	DNAJC25	protein_coding	7.4	5.9	7.79	5.35
ENSG00000059804	SLC2A3	protein_coding	22.72	15.01	30.19	24.98
ENSG00000059915	PSD	protein_coding	0.57	0.73	0.49	0.27
ENSG00000060069	CTDP1	protein_coding	11.62	9.46	9.65	7.87
ENSG00000060138	YBX3	protein_coding	197.14	234.55	172.94	202.9
ENSG00000060140	STYK1	protein_coding	2.33	5.33	0.88	1.76
ENSG00000060237	WNK1	protein_coding	102.89	94.6	19.53	10.13
ENSG00000060303	RPS17P5	processed_pseudogene	2.24	0.83	1.27	2.24
ENSG00000060339	CCAR1	protein_coding	96.06	96.47	48.17	34.09
ENSG00000060491	OGFR	protein_coding	19.07	22.07	25.91	26.24
ENSG00000060558	GNA15	protein_coding	0.11	0	0	0
ENSG00000060566	CREB3L3	protein_coding	0	0	0	0
ENSG00000060642	PIGV	protein_coding	8.3	8.75	8.95	4.61
ENSG00000060656	PTPRU	protein_coding	13.28	10.26	7.06	1.6
ENSG00000060688	SNRNP40	protein_coding	42.05	36.98	38.98	46.64
ENSG00000060709	RIMBP2	protein_coding	0.02	0.02	0.02	0
ENSG00000060718	COL11A1	protein_coding	622.42	478.09	72.26	40.44
ENSG00000060749	QSER1	protein_coding	17.62	13.97	4.16	2.35
ENSG00000060762	MPC1	protein_coding	35.83	51.07	51.4	42.3
ENSG00000060971	ACAA1	protein_coding	40.4	38.52	37.87	31.47
ENSG00000060982	BCAT1	protein_coding	110.46	78.21	27.26	20.49
ENSG00000061273	HDAC7	protein_coding	46.99	40.03	71.2	43.97
ENSG00000061337	LZTS1	protein_coding	13.12	22.5	4.39	3.03
ENSG00000061455	PRDM6	protein_coding	0.95	1.23	0.75	0.46
ENSG00000061492	WNT8A	protein_coding	0	0	0	0
ENSG00000061656	SPAG4	protein_coding	5.59	2.45	4.57	1.53
ENSG00000061676	NCKAP1	protein_coding	141.95	140.24	88.12	30.92
ENSG00000061794	MRPS35	protein_coding	43.75	45.06	39.62	27.7
ENSG00000061918	GUCY1B3	protein_coding	2.67	5.56	1.22	0.94
ENSG00000061936	SFSWAP	protein_coding	19.47	18.1	15.15	9.21
ENSG00000061938	TNK2	protein_coding	85.25	120.91	18.02	21.23
ENSG00000061987	MON2	protein_coding	22.5	17.66	13.82	8
ENSG00000062038	CDH3	protein_coding	0.03	0.06	0.55	0.21
ENSG00000062096	ARSF	protein_coding	0.16	0.04	0	0
ENSG00000062194	GPBP1	protein_coding	41.48	39.42	30.69	30.01
ENSG00000062282	DGAT2	protein_coding	0.95	0.8	3.73	1.32
ENSG00000062370	ZNF112	protein_coding	4.05	4.93	2.11	1.67
ENSG00000062485	CS	protein_coding	115.19	108.7	74.94	67.24
ENSG00000062524	LTK	protein_coding	0.59	0.1	0.49	0.06
ENSG00000062582	MRPS24	protein_coding	88.8	103.58	94.28	137.08
ENSG00000062598	ELMO2	protein_coding	22.84	27.91	20.1	14.83
ENSG00000062650	WAPL	protein_coding	21.81	20.75	14.33	10.5
ENSG00000062716	VMP1	protein_coding	176.91	203.16	168.56	90.35
ENSG00000062725	APPBP2	protein_coding	24.14	26.93	10.82	5.63
ENSG00000062822	POLD1	protein_coding	18.08	13.93	12.17	11.01
ENSG00000063015	SEZ6	protein_coding	0.26	0.29	0.31	0.14
ENSG00000063046	EIF4B	protein_coding	269.65	204.22	124.82	87.91
ENSG00000063127	SLC6A16	protein_coding	1.35	1.37	0.77	1.73
ENSG00000063169	GLTSCR1	protein_coding	4.72	4.39	4.29	1.55
ENSG00000063176	SPHK2	protein_coding	8.41	6.31	8.18	6.98
ENSG00000063177	RPL18	protein_coding	1060.23	1127.8	1595.52	2155.54
ENSG00000063180	CA11	protein_coding	1.62	2.45	2.6	3.96
ENSG00000063241	ISOC2	protein_coding	55.2	62.26	65.49	114.99
ENSG00000063244	U2AF2	protein_coding	101.49	92.03	78.89	39.94
ENSG00000063245	EPN1	protein_coding	79.15	92.18	92.75	74.13
ENSG00000063322	MED29	protein_coding	21.66	23.04	22.22	20.27
ENSG00000063438	AHRR	protein_coding	29.12	16.79	16.29	3.55
ENSG00000063515	GSC2	protein_coding	0	0	0	0
ENSG00000063587	ZNF275	protein_coding	6.28	6.09	4.2	2.31
ENSG00000063601	MTMR1	protein_coding	11.54	13.92	6.72	4.64
ENSG00000063660	GPC1	protein_coding	209.54	310.5	93.47	144.64
ENSG00000063761	ADCK1	protein_coding	3.54	4.08	3.25	3.16
ENSG00000063854	HAGH	protein_coding	25.14	40.04	31.68	53.58
ENSG00000063978	RNF4	protein_coding	44.5	39.63	29.8	21.25
ENSG00000064012	CASP8	protein_coding	11.35	11.64	6.36	2.69
ENSG00000064042	LIMCH1	protein_coding	47.68	75.43	10.47	12.99
ENSG00000064102	INTS13	protein_coding	30.55	32.83	18.35	12.98
ENSG00000064115	TM7SF3	protein_coding	49.3	45.48	29.92	20.59
ENSG00000064195	DLX3	protein_coding	1.86	1.05	10.26	1.24
ENSG00000064199	SPA17	protein_coding	15.36	11.33	12	11.14
ENSG00000064201	TSPAN32	protein_coding	0.69	0.24	0.06	0
ENSG00000064205	WISP2	protein_coding	1.26	3.42	22.78	14.49
ENSG00000064218	DMRT3	protein_coding	0.31	0.45	0	0.09
ENSG00000064225	ST3GAL6	protein_coding	1.51	0.48	0.95	0.48
ENSG00000064270	ATP2C2	protein_coding	0	0	0	0
ENSG00000064300	NGFR	protein_coding	50.13	82.96	10.81	47.43
ENSG00000064309	CDON	protein_coding	17.36	14.46	4.12	1.44
ENSG00000064313	TAF2	protein_coding	25.07	27.76	10.62	3.5
ENSG00000064393	HIPK2	protein_coding	10.45	12.32	3.39	2.27
ENSG00000064419	TNPO3	protein_coding	24.62	24.25	15.2	10.69
ENSG00000064489	BORCS8-MEF2B	protein_coding	5.47	3.53	4.27	1.96
ENSG00000064490	RFXANK	protein_coding	61.21	56.1	72	65.67
ENSG00000064545	TMEM161A	protein_coding	11.52	18.39	15.47	13.75
ENSG00000064547	LPAR2	protein_coding	2.17	1.81	0.73	0.81
ENSG00000064601	CTSA	protein_coding	184.59	155.91	222.67	129.11
ENSG00000064607	SUGP2	protein_coding	63.13	61.69	29.2	31.53
ENSG00000064651	SLC12A2	protein_coding	11.54	12.57	7.35	3.58
ENSG00000064652	SNX24	protein_coding	17.43	17.88	16.04	14.74
ENSG00000064655	EYA2	protein_coding	1.77	0.32	4.09	1.18
ENSG00000064666	CNN2	protein_coding	236	235.93	167.18	123.21
ENSG00000064687	ABCA7	protein_coding	2.65	2.87	1.9	2.5
ENSG00000064692	SNCAIP	protein_coding	0.52	1.52	0.82	0.83
ENSG00000064703	DDX20	protein_coding	9.96	10.62	9.4	5.5
ENSG00000064726	BTBD1	protein_coding	56.47	64.15	32.73	27.96
ENSG00000064763	FAR2	protein_coding	4.34	5.66	5.37	3.15
ENSG00000064787	BCAS1	protein_coding	9.89	95.55	2.3	27.16
ENSG00000064835	POU1F1	protein_coding	0	0	0	0
ENSG00000064886	CHI3L2	protein_coding	1.96	2.34	2.64	0.55
ENSG00000064932	SBNO2	protein_coding	15.04	14.94	21.91	12.24
ENSG00000064933	PMS1	protein_coding	12.77	16.06	9.5	7.44
ENSG00000064961	HMG20B	protein_coding	54.14	54.12	63.11	70.39
ENSG00000064989	CALCRL	protein_coding	3.43	2.77	1.57	0.51
ENSG00000064995	TAF11	protein_coding	35.05	40.92	27.76	35.13
ENSG00000064999	ANKS1A	protein_coding	9.54	24.5	4.83	8.71
ENSG00000065000	AP3D1	protein_coding	51.9	41.41	44.04	26.74
ENSG00000065029	ZNF76	protein_coding	17.04	14.61	11.11	8.32
ENSG00000065054	SLC9A3R2	protein_coding	49.82	55.14	27.78	30.58
ENSG00000065057	NTHL1	protein_coding	12.48	15.97	11.98	14.13
ENSG00000065060	UHRF1BP1	protein_coding	6.71	6.83	2.68	2.14
ENSG00000065135	GNAI3	protein_coding	7.67	6.78	5.56	4.02
ENSG00000065150	IPO5	protein_coding	146.79	135.26	110.56	66.88
ENSG00000065154	OAT	protein_coding	143.92	123.57	137.03	72.57
ENSG00000065183	WDR3	protein_coding	27.27	28.85	12.04	3.27
ENSG00000065243	PKN2	protein_coding	15.24	15.02	7.6	2.91
ENSG00000065268	WDR18	protein_coding	32.03	26.69	31.63	37.85
ENSG00000065308	TRAM2	protein_coding	53.12	45.91	43.72	19.79
ENSG00000065320	NTN1	protein_coding	0.88	1.32	0.4	0.13
ENSG00000065325	GLP2R	protein_coding	0.09	0.02	0	0.02
ENSG00000065328	MCM10	protein_coding	9.53	4.74	1.21	0.69
ENSG00000065357	DGKA	protein_coding	21.67	27.48	43.42	25.07
ENSG00000065361	ERBB3	protein_coding	7.9	29.7	5.02	12.33
ENSG00000065371	ROPN1	protein_coding	0	0	0	0
ENSG00000065413	ANKRD44	protein_coding	5.85	14.04	2.29	2.68
ENSG00000065427	KARS	protein_coding	141.32	130.02	111.11	116.83
ENSG00000065457	ADAT1	protein_coding	34.14	30.7	22.16	13.26
ENSG00000065485	PDIA5	protein_coding	45.91	27.93	77.61	32.93
ENSG00000065491	TBC1D22B	protein_coding	5.46	5.51	4.08	3.73
ENSG00000065518	NDUFB4	protein_coding	160.44	200.32	171.46	226.69
ENSG00000065526	SPEN	protein_coding	14.88	13.95	9.91	7.31
ENSG00000065534	MYLK	protein_coding	173.39	151.43	63.24	8.59
ENSG00000065548	ZC3H15	protein_coding	77.02	70.25	44.44	33.52
ENSG00000065559	MAP2K4	protein_coding	19.12	19.66	12.57	7.38
ENSG00000065600	TMEM206	protein_coding	10.61	10.49	5.27	5.39
ENSG00000065609	SNAP91	protein_coding	0.3	0.49	0	0
ENSG00000065613	SLK	protein_coding	20.48	20.45	7.82	4.87
ENSG00000065615	CYB5R4	protein_coding	21.85	27.47	9.2	6.57
ENSG00000065618	COL17A1	protein_coding	0.03	0.13	0.34	0.02
ENSG00000065621	GSTO2	protein_coding	1.13	1.05	3.31	2.68
ENSG00000065665	SEC61A2	protein_coding	6.42	6.79	4.87	4.23
ENSG00000065675	PRKCQ	protein_coding	0.85	2.87	0.02	0.15
ENSG00000065717	TLE2	protein_coding	0.72	2.71	3.33	2.12
ENSG00000065802	ASB1	protein_coding	41.54	62.5	57.44	71.43
ENSG00000065809	FAM107B	protein_coding	18.23	33.05	8.78	4.92
ENSG00000065833	ME1	protein_coding	26.31	25.39	13.19	12.66
ENSG00000065882	TBC1D1	protein_coding	66.4	92.94	24.71	41.51
ENSG00000065883	CDK13	protein_coding	20.03	15.73	10.28	5.04
ENSG00000065911	MTHFD2	protein_coding	211.96	131.57	235.06	132.21
ENSG00000065923	SLC9A7	protein_coding	6.19	9.3	4.61	7.75
ENSG00000065970	FOXJ2	protein_coding	9.34	9.64	7.05	3.12
ENSG00000065978	YBX1	protein_coding	725.03	803.21	478.64	648.62
ENSG00000065989	PDE4A	protein_coding	7.6	7.03	4.48	2.41
ENSG00000066027	PPP2R5A	protein_coding	9.06	11.52	11.37	8.17
ENSG00000066032	CTNNA2	protein_coding	0.26	0.35	0	0.07
ENSG00000066044	ELAVL1	protein_coding	61.6	58.75	41.91	30.49
ENSG00000066056	TIE1	protein_coding	0.32	0.56	0.09	0.3
ENSG00000066084	DIP2B	protein_coding	10.86	10.97	3.66	1.84
ENSG00000066117	SMARCD1	protein_coding	35.94	35.54	28.71	15.24
ENSG00000066135	KDM4A	protein_coding	27.19	22.12	14.83	6.95
ENSG00000066136	NFYC	protein_coding	24.01	27.74	23.03	16.42
ENSG00000066185	ZMYND12	protein_coding	0.77	0.89	0.87	0.38
ENSG00000066230	SLC9A3	protein_coding	0	0.03	0	0
ENSG00000066248	NGEF	protein_coding	15.3	19	8.72	6.4
ENSG00000066279	ASPM	protein_coding	12.74	7.53	4.14	2.49
ENSG00000066294	CD84	protein_coding	0.09	0.12	0	0
ENSG00000066322	ELOVL1	protein_coding	80.37	80.35	117.37	59.62
ENSG00000066336	SPI1	protein_coding	0.18	0.27	0	0
ENSG00000066379	ZNRD1	protein_coding	24.59	20.64	24.23	20.27
ENSG00000066382	MPPED2	protein_coding	0.52	0.42	0	0
ENSG00000066405	CLDN18	protein_coding	0	0	0.03	0
ENSG00000066422	ZBTB11	protein_coding	9.64	8.42	3.51	1.99
ENSG00000066427	ATXN3	protein_coding	24.3	29.78	20.95	16.16
ENSG00000066455	GOLGA5	protein_coding	38.38	35.31	35.23	36.88
ENSG00000066468	FGFR2	protein_coding	6.88	1.72	6.28	0.43
ENSG00000066557	LRRC40	protein_coding	17.03	12.15	7.1	2.29
ENSG00000066583	ISOC1	protein_coding	9.12	9.21	5.15	5.11
ENSG00000066629	EML1	protein_coding	22.15	57.29	12.01	7.93
ENSG00000066651	TRMT11	protein_coding	11.94	11.22	15.05	8.35
ENSG00000066654	THUMPD1	protein_coding	21.76	19.25	8.94	6.15
ENSG00000066697	MSANTD3	protein_coding	41.65	31.17	34.56	25.62
ENSG00000066735	KIF26A	protein_coding	0.04	0.03	0	0
ENSG00000066739	ATG2B	protein_coding	14.45	10.93	3.71	1.42
ENSG00000066777	ARFGEF1	protein_coding	17.17	21.37	11.67	8.88
ENSG00000066813	ACSM2B	protein_coding	0.03	0	0	0
ENSG00000066827	ZFAT	protein_coding	4.47	5.01	3.25	1.73
ENSG00000066855	MTFR1	protein_coding	24.24	23.52	17.31	11.72
ENSG00000066923	STAG3	protein_coding	1.43	0.42	0.75	1.23
ENSG00000066926	FECH	protein_coding	29.92	31.46	16.12	9.71
ENSG00000066933	MYO9A	protein_coding	11.84	10.75	3.49	1.48
ENSG00000067048	DDX3Y	protein_coding	50.86	45.08	0.42	0.02
ENSG00000067057	PFKP	protein_coding	63.56	31.28	69.49	23.64
ENSG00000067064	IDI1	protein_coding	84.81	209.81	27.87	86.48
ENSG00000067066	SP100	protein_coding	49.78	44.62	50.81	37.13
ENSG00000067082	KLF6	protein_coding	66.08	79.37	27.63	11.02
ENSG00000067113	PLPP1	protein_coding	37.95	55.91	74.66	56.21
ENSG00000067141	NEO1	protein_coding	27.64	27.44	8.74	3.08
ENSG00000067167	TRAM1	protein_coding	204.56	154.14	183.37	81.83
ENSG00000067177	PHKA1	protein_coding	2.63	2.55	0.65	0.39
ENSG00000067182	TNFRSF1A	protein_coding	121.55	132.64	169.11	95.02
ENSG00000067191	CACNB1	protein_coding	16.58	55.31	10.62	22.51
ENSG00000067208	EVI5	protein_coding	15.8	15.26	10.11	4.97
ENSG00000067221	STOML1	protein_coding	22.96	38.03	21.13	28.88
ENSG00000067225	PKM	protein_coding	2331.11	2189.32	1413.26	878.64
ENSG00000067248	DHX29	protein_coding	22.2	24.46	11.94	9.01
ENSG00000067334	DNTTIP2	protein_coding	52.04	56.11	35.55	42.68
ENSG00000067365	METTL22	protein_coding	18.33	20.06	26.88	27.09
ENSG00000067369	TP53BP1	protein_coding	46.14	53.4	18.68	19.23
ENSG00000067445	TRO	protein_coding	29.92	32.82	13.72	10.23
ENSG00000067533	RRP15	protein_coding	23	22.68	14.92	10.56
ENSG00000067560	RHOA	protein_coding	720.08	688.98	699.44	462.36
ENSG00000067596	DHX8	protein_coding	25.97	30.83	18.52	15.62
ENSG00000067601	PMS2P4	transcribed_unprocessed_pseudogene	6.1	4.47	4.2	2.6
ENSG00000067606	PRKCZ	protein_coding	0.66	0.52	1.82	1.34
ENSG00000067646	ZFY	protein_coding	6.55	9.01	0.26	0
ENSG00000067704	IARS2	protein_coding	50.35	51.11	42.63	27.46
ENSG00000067715	SYT1	protein_coding	3.02	2.67	1.24	0.98
ENSG00000067798	NAV3	protein_coding	10.3	19.68	9.51	9.58
ENSG00000067829	IDH3G	protein_coding	50.29	46.57	46.24	49.3
ENSG00000067836	ROGDI	protein_coding	20.86	20.24	18.28	18.94
ENSG00000067840	PDZD4	protein_coding	2.25	3.8	1.61	2.87
ENSG00000067842	ATP2B3	protein_coding	0.08	0.09	0	0
ENSG00000067900	ROCK1	protein_coding	33.02	33.31	14.53	8.18
ENSG00000067955	CBFB	protein_coding	47.72	49.89	34.95	14.24
ENSG00000067992	PDK3	protein_coding	3.32	1.41	1.28	0.65
ENSG00000068001	HYAL2	protein_coding	30.67	31.2	24.1	17.92
ENSG00000068024	HDAC4	protein_coding	5.18	5.68	3.21	1.55
ENSG00000068028	RASSF1	protein_coding	27.32	23.55	36.65	35.79
ENSG00000068078	FGFR3	protein_coding	0.26	0.37	0.79	0.1
ENSG00000068079	IFI35	protein_coding	9.71	13.66	24.53	32.34
ENSG00000068097	HEATR6	protein_coding	10.88	11.57	4.73	2.82
ENSG00000068120	COASY	protein_coding	39.99	33.85	32.73	36.7
ENSG00000068137	PLEKHH3	protein_coding	5.37	6.67	12.27	5.97
ENSG00000068305	MEF2A	protein_coding	40.06	59.2	18.16	13.4
ENSG00000068308	OTUD5	protein_coding	28.2	29.84	33.91	27.03
ENSG00000068323	TFE3	protein_coding	41.04	35.37	46.66	24.93
ENSG00000068354	TBC1D25	protein_coding	10.59	8.6	9.3	4.79
ENSG00000068366	ACSL4	protein_coding	85.54	111.22	22.55	16.02
ENSG00000068383	INPP5A	protein_coding	8.61	12.17	17.3	13.15
ENSG00000068394	GPKOW	protein_coding	16.82	19.73	16.11	19.7
ENSG00000068400	GRIPAP1	protein_coding	28.13	34.48	15.9	12.03
ENSG00000068438	FTSJ1	protein_coding	92.13	103.82	65.3	67.94
ENSG00000068489	PRR11	protein_coding	20.56	13.73	4.73	2.18
ENSG00000068615	REEP1	protein_coding	8.54	43.73	1.03	12.89
ENSG00000068650	ATP11A	protein_coding	9.93	8.2	2.85	2.16
ENSG00000068654	POLR1A	protein_coding	12.01	11.54	7.18	3.24
ENSG00000068697	LAPTM4A	protein_coding	357.92	333.38	466.96	431.74
ENSG00000068724	TTC7A	protein_coding	9.77	9.94	17.89	9.2
ENSG00000068745	IP6K2	protein_coding	56.7	48.79	40.73	32.29
ENSG00000068781	STON1-GTF2A1L	protein_coding	0.79	2.66	0	0
ENSG00000068784	SRBD1	protein_coding	11.75	10.39	6.69	3.64
ENSG00000068796	KIF2A	protein_coding	21.98	30.05	11.66	8.84
ENSG00000068831	RASGRP2	protein_coding	0.22	1.15	0.93	5.13
ENSG00000068878	PSME4	protein_coding	31.46	44.88	27.32	32.96
ENSG00000068885	IFT80	protein_coding	26.07	23.56	13.72	7.21
ENSG00000068903	SIRT2	protein_coding	92	183.95	42.7	67.05
ENSG00000068912	ERLEC1	protein_coding	56.94	59.02	71.96	49.24
ENSG00000068971	PPP2R5B	protein_coding	10.73	10.45	14.76	7.07
ENSG00000068976	PYGM	protein_coding	0.58	0.71	1.06	0.36
ENSG00000068985	PAGE1	protein_coding	0	0	0	0
ENSG00000069011	PITX1	protein_coding	1.44	1.79	1.92	1.12
ENSG00000069018	TRPC7	protein_coding	0	0	0	0
ENSG00000069020	MAST4	protein_coding	3.4	6.52	1.65	5.76
ENSG00000069122	ADGRF5	protein_coding	4.8	2.73	7.26	4.14
ENSG00000069188	SDK2	protein_coding	4.18	6.4	0.14	0.5
ENSG00000069206	ADAM7	protein_coding	0	0	0	0
ENSG00000069248	NUP133	protein_coding	21.65	22.28	12.7	13.19
ENSG00000069275	NUCKS1	protein_coding	224.76	200.92	94.16	101.09
ENSG00000069329	VPS35	protein_coding	72.84	64.83	41.07	23.71
ENSG00000069345	DNAJA2	protein_coding	56.87	60.13	44.99	34.33
ENSG00000069399	BCL3	protein_coding	25.51	21.61	39.85	17.52
ENSG00000069424	KCNAB2	protein_coding	1.82	2.59	3.05	1.48
ENSG00000069431	ABCC9	protein_coding	1.69	4.29	3.1	0.61
ENSG00000069482	GAL	protein_coding	0.43	0.29	0.79	0.48
ENSG00000069493	CLEC2D	protein_coding	4.73	8.77	3.55	2.34
ENSG00000069509	FUNDC1	protein_coding	20.54	19.64	17.19	18.52
ENSG00000069535	MAOB	protein_coding	1.08	1.27	0.29	0.22
ENSG00000069667	RORA	protein_coding	6.05	3.58	2.09	1.22
ENSG00000069696	DRD4	protein_coding	2.79	1.22	0.92	2.45
ENSG00000069702	TGFBR3	protein_coding	1.47	0.82	3.43	1.88
ENSG00000069712	KIAA1107	protein_coding	0.82	0.9	0.51	0.32
ENSG00000069764	PLA2G10	protein_coding	0	0	0	0
ENSG00000069812	HES2	protein_coding	0.26	2.51	0.07	1.11
ENSG00000069849	ATP1B3	protein_coding	125.71	170.13	141.42	180.01
ENSG00000069869	NEDD4	protein_coding	33.19	32.31	6.51	3.19
ENSG00000069943	PIGB	protein_coding	14.75	10.61	11.82	7.56
ENSG00000069956	MAPK6	protein_coding	42.09	36.9	17.6	7.64
ENSG00000069966	GNB5	protein_coding	17.08	16	12.66	7.29
ENSG00000069974	RAB27A	protein_coding	14.82	13.65	14.98	7.31
ENSG00000069998	HDHD5	protein_coding	17.82	16.25	21.87	15.33
ENSG00000070010	UFD1L	protein_coding	74.17	66.22	83.3	91.52
ENSG00000070018	LRP6	protein_coding	9.96	8.99	4.78	2.01
ENSG00000070019	GUCY2C	protein_coding	0	0	0	0
ENSG00000070031	SCT	protein_coding	10.45	52.23	1.93	25.27
ENSG00000070047	PHRF1	protein_coding	11.76	11.87	8.92	5
ENSG00000070061	IKBKAP	protein_coding	16.61	18.42	12	7.62
ENSG00000070081	NUCB2	protein_coding	134.58	102.67	136.19	126.72
ENSG00000070087	PFN2	protein_coding	230.65	206.88	178.67	155.2
ENSG00000070159	PTPN3	protein_coding	3.25	1.68	1.02	0.58
ENSG00000070182	SPTB	protein_coding	0.27	1.04	0.12	0.34
ENSG00000070190	DAPP1	protein_coding	0.66	0.52	0.08	0.19
ENSG00000070193	FGF10	protein_coding	0	0	0.2	0
ENSG00000070214	SLC44A1	protein_coding	23.88	21.09	13.22	5.19
ENSG00000070269	TMEM260	protein_coding	8.63	8.23	5.75	3.19
ENSG00000070366	SMG6	protein_coding	76.27	80.15	29.45	27.86
ENSG00000070367	EXOC5	protein_coding	72.28	62.34	25.96	11.96
ENSG00000070371	CLTCL1	protein_coding	22.67	16.2	6.81	6.15
ENSG00000070388	FGF22	protein_coding	0.05	0.12	0	0.22
ENSG00000070404	FSTL3	protein_coding	79.19	120.99	72.45	176.19
ENSG00000070413	DGCR2	protein_coding	25.86	25.42	20.37	11.84
ENSG00000070423	RNF126	protein_coding	29.81	36.41	26.37	36.24
ENSG00000070444	MNT	protein_coding	8.66	7.05	6.07	3.7
ENSG00000070476	ZXDC	protein_coding	13.19	13.97	5.86	4.02
ENSG00000070495	JMJD6	protein_coding	30.12	24.13	22.49	21.92
ENSG00000070501	POLB	protein_coding	20.03	30.11	18.55	20.94
ENSG00000070526	ST6GALNAC1	protein_coding	0	0	0.11	0
ENSG00000070540	WIPI1	protein_coding	52.09	50.79	63.72	56.13
ENSG00000070601	FRMPD1	protein_coding	1.75	4.06	0.76	0.55
ENSG00000070610	GBA2	protein_coding	19.6	18.69	17.74	7.85
ENSG00000070614	NDST1	protein_coding	138.31	115.75	47.09	33.84
ENSG00000070669	ASNS	protein_coding	134.89	96.49	172.37	167.07
ENSG00000070718	AP3M2	protein_coding	19.65	20.16	10.7	7.02
ENSG00000070729	CNGB1	protein_coding	0	0	0	0
ENSG00000070731	ST6GALNAC2	protein_coding	0.4	0.9	1.1	0.94
ENSG00000070748	CHAT	protein_coding	0	0	0	0
ENSG00000070756	PABPC1	protein_coding	1122.98	952.43	775.71	750.95
ENSG00000070759	TESK2	protein_coding	1.59	0.98	1.12	0.58
ENSG00000070761	CFAP20	protein_coding	40.41	47.31	28.08	34.16
ENSG00000070770	CSNK2A2	protein_coding	41.04	44.59	30.25	27.42
ENSG00000070778	PTPN21	protein_coding	20.7	36.06	9.96	6.52
ENSG00000070785	EIF2B3	protein_coding	28.21	34.57	29.83	33.66
ENSG00000070808	CAMK2A	protein_coding	3.07	3.96	0.95	0.48
ENSG00000070814	TCOF1	protein_coding	19.38	12.86	9.67	6.98
ENSG00000070831	CDC42	protein_coding	243.61	225.17	185.03	147.9
ENSG00000070882	OSBPL3	protein_coding	15.43	15.58	9.48	7.82
ENSG00000070886	EPHA8	protein_coding	0	0	0	0
ENSG00000070915	SLC12A3	protein_coding	0.18	0.19	0	0
ENSG00000070950	RAD18	protein_coding	7.68	7.39	5.28	3.01
ENSG00000070961	ATP2B1	protein_coding	157.02	127.73	66.66	43.83
ENSG00000070985	TRPM5	protein_coding	0	0	0.01	0
ENSG00000071051	NCK2	protein_coding	36.56	46.77	20.34	12.6
ENSG00000071054	MAP4K4	protein_coding	158.07	218.58	65.68	53.02
ENSG00000071073	MGAT4A	protein_coding	0.56	1.36	0.01	0.03
ENSG00000071082	RPL31	protein_coding	2322.67	2161.95	2863.87	3604.02
ENSG00000071127	WDR1	protein_coding	358.5	340.77	410.42	196.4
ENSG00000071189	SNX13	protein_coding	20.82	16.16	7.38	4.55
ENSG00000071203	MS4A12	protein_coding	0.13	0.08	0	0
ENSG00000071205	ARHGAP10	protein_coding	13.32	26.35	13.82	16.9
ENSG00000071242	RPS6KA2	protein_coding	19.04	12.85	28.07	12.71
ENSG00000071243	ING3	protein_coding	13.39	10.39	8.06	4.75
ENSG00000071246	VASH1	protein_coding	11.47	49.47	3.44	20.51
ENSG00000071282	LMCD1	protein_coding	234.96	231.14	53.53	116.71
ENSG00000071462	WBSCR22	protein_coding	53.32	62.12	59.46	64.95
ENSG00000071537	SEL1L	protein_coding	74.27	63.85	28.15	19.56
ENSG00000071539	TRIP13	protein_coding	21.36	8.52	7.1	4.92
ENSG00000071553	ATP6AP1	protein_coding	64.52	58.28	60.72	47.72
ENSG00000071564	TCF3	protein_coding	62.14	78.9	34.61	41.64
ENSG00000071575	TRIB2	protein_coding	13.1	25.27	19.71	10.07
ENSG00000071626	DAZAP1	protein_coding	69.73	69.25	50.67	47.99
ENSG00000071655	MBD3	protein_coding	70.1	77.73	67.32	81.69
ENSG00000071677	PRLH	protein_coding	0	0	0	0
ENSG00000071794	HLTF	protein_coding	22.21	21.3	7.36	3.06
ENSG00000071859	FAM50A	protein_coding	99.11	97.16	101.86	129.06
ENSG00000071889	FAM3A	protein_coding	27.55	27.19	28.16	31.98
ENSG00000071894	CPSF1	protein_coding	48.51	51.09	36.7	30.19
ENSG00000071909	MYO3B	protein_coding	0.03	0.03	0	0.02
ENSG00000071967	CYBRD1	protein_coding	88.06	92.33	102.59	54.42
ENSG00000071991	CDH19	protein_coding	0.08	0.42	0	0.11
ENSG00000071994	PDCD2	protein_coding	65.63	67.92	57.6	67.43
ENSG00000072041	SLC6A15	protein_coding	1.84	0.76	1.15	0.23
ENSG00000072042	RDH11	protein_coding	46.28	65.15	31.17	38.9
ENSG00000072062	PRKACA	protein_coding	80.36	87.17	56.33	29.8
ENSG00000072071	ADGRL1	protein_coding	1.41	1.45	2.36	1.99
ENSG00000072080	SPP2	protein_coding	0	0	0	0
ENSG00000072110	ACTN1	protein_coding	459.91	429.9	232.06	118.92
ENSG00000072121	ZFYVE26	protein_coding	9.41	8.36	4	2.05
ENSG00000072133	RPS6KA6	protein_coding	5.33	4.18	3.2	0.92
ENSG00000072134	EPN2	protein_coding	10.49	11.86	10.51	5.32
ENSG00000072135	PTPN18	protein_coding	20.46	22.52	12.53	7.31
ENSG00000072163	LIMS2	protein_coding	38.35	41.4	59.39	95.89
ENSG00000072182	ASIC4	protein_coding	0.03	0.14	0.05	0.08
ENSG00000072195	SPEG	protein_coding	48.37	40.56	43.04	21.49
ENSG00000072201	LNX1	protein_coding	3.37	4.57	2.66	2.41
ENSG00000072210	ALDH3A2	protein_coding	19.24	27.04	18.98	16.01
ENSG00000072274	TFRC	protein_coding	101.06	72.64	34.52	16.71
ENSG00000072310	SREBF1	protein_coding	16.22	29.65	18.86	14.29
ENSG00000072315	TRPC5	protein_coding	0.01	0.01	0	0
ENSG00000072364	AFF4	protein_coding	36.69	33.56	12.94	6.49
ENSG00000072401	UBE2D1	protein_coding	28.73	30.44	19.88	12.42
ENSG00000072415	MPP5	protein_coding	14.4	15.87	7.2	6.25
ENSG00000072422	RHOBTB1	protein_coding	22.56	21.77	8.01	7.35
ENSG00000072501	SMC1A	protein_coding	52	46.05	13.73	4.6
ENSG00000072506	HSD17B10	protein_coding	82.44	91.89	92.27	137.55
ENSG00000072518	MARK2	protein_coding	9.88	13.1	6.86	3.97
ENSG00000072571	HMMR	protein_coding	16.89	8.95	5.48	1.86
ENSG00000072609	CHFR	protein_coding	29.58	34.92	21.93	13.55
ENSG00000072657	TRHDE	protein_coding	1.09	0.46	0.39	0.19
ENSG00000072682	P4HA2	protein_coding	436.71	303.9	229.54	115.83
ENSG00000072694	FCGR2B	protein_coding	0.06	0.18	0.04	0
ENSG00000072736	NFATC3	protein_coding	11.73	10.7	6.17	4.84
ENSG00000072756	TRNT1	protein_coding	25.17	21.54	17.37	11.95
ENSG00000072778	ACADVL	protein_coding	270.16	266.74	239.92	304.22
ENSG00000072786	STK10	protein_coding	16.09	20.04	10.86	10.19
ENSG00000072803	FBXW11	protein_coding	33.96	41.25	19.5	11.26
ENSG00000072818	ACAP1	protein_coding	4.71	3.38	9.58	7.8
ENSG00000072832	CRMP1	protein_coding	5.72	24.94	0.65	8.4
ENSG00000072840	EVC	protein_coding	20.45	18.22	8.95	4.68
ENSG00000072849	DERL2	protein_coding	83.76	76.07	93.48	98.95
ENSG00000072858	SIDT1	protein_coding	0.12	0.71	0.23	0.02
ENSG00000072864	NDE1	protein_coding	27.01	21.16	14.88	8.2
ENSG00000072952	MRVI1	protein_coding	4.5	3.25	15.58	4.66
ENSG00000072954	TMEM38A	protein_coding	2.89	11.44	1.08	2.35
ENSG00000072958	AP1M1	protein_coding	54.53	54.77	55.01	36.46
ENSG00000073008	PVR	protein_coding	36.32	66.04	49.88	32.22
ENSG00000073050	XRCC1	protein_coding	24.48	27.15	17.11	11.31
ENSG00000073060	SCARB1	protein_coding	5.66	9.18	3.71	6.14
ENSG00000073067	CYP2W1	protein_coding	0.16	0.18	0	0
ENSG00000073111	MCM2	protein_coding	22.61	15.27	10.29	4.99
ENSG00000073146	MOV10L1	protein_coding	0.11	0.02	0.39	0.12
ENSG00000073150	PANX2	protein_coding	0.54	0.52	0.44	0.96
ENSG00000073169	SELENOO	protein_coding	10.12	10.81	13.67	15.55
ENSG00000073282	TP63	protein_coding	0.18	1.4	0.03	0.04
ENSG00000073331	ALPK1	protein_coding	9.58	8.92	4.8	3.5
ENSG00000073350	LLGL2	protein_coding	0.29	0.63	0.24	0.17
ENSG00000073417	PDE8A	protein_coding	9.68	11.14	11.7	6.78
ENSG00000073464	CLCN4	protein_coding	1.82	2.95	1.64	1.2
ENSG00000073536	NLE1	protein_coding	13.5	12.02	10.87	9.91
ENSG00000073578	SDHA	protein_coding	68.47	69.77	65.44	67.48
ENSG00000073584	SMARCE1	protein_coding	157.84	157.68	94.61	62.64
ENSG00000073598	FNDC8	protein_coding	0	0	0	0
ENSG00000073605	GSDMB	protein_coding	5.56	6.08	4.58	3.41
ENSG00000073614	KDM5A	protein_coding	19.84	17.4	6.71	3.52
ENSG00000073670	ADAM11	protein_coding	0.08	0.07	0.08	0.05
ENSG00000073711	PPP2R3A	protein_coding	12.26	15.84	3.74	1.94
ENSG00000073712	FERMT2	protein_coding	128.93	121.82	173.57	75.85
ENSG00000073734	ABCB11	protein_coding	0	0	0.02	0
ENSG00000073737	DHRS9	protein_coding	0.14	0.2	0.66	0.2
ENSG00000073754	CD5L	protein_coding	0	0	0	0
ENSG00000073756	PTGS2	protein_coding	2.32	1.15	5.56	0.69
ENSG00000073792	IGF2BP2	protein_coding	9.06	10.61	15.55	9.06
ENSG00000073803	MAP3K13	protein_coding	23.81	17.35	13.29	8.72
ENSG00000073849	ST6GAL1	protein_coding	4.14	5.08	0.92	1.1
ENSG00000073861	TBX21	protein_coding	0	0.03	0	0
ENSG00000073905	VDAC1P1	processed_pseudogene	8.76	11.28	7.79	2.03
ENSG00000073910	FRY	protein_coding	4.39	7.4	6.29	4.29
ENSG00000073921	PICALM	protein_coding	211.58	133.19	161.88	58.49
ENSG00000073969	NSF	protein_coding	27.45	29.84	23.67	13.37
ENSG00000074047	GLI2	protein_coding	3.59	4.04	5.27	2.87
ENSG00000074054	CLASP1	protein_coding	14.06	16.89	5.6	2.65
ENSG00000074071	MRPS34	protein_coding	89.56	88.45	71.23	92.39
ENSG00000074181	NOTCH3	protein_coding	86.05	103.49	61.79	23.41
ENSG00000074201	CLNS1A	protein_coding	128.19	124.48	100.74	98.76
ENSG00000074211	PPP2R2C	protein_coding	0.39	0.35	0.01	0.07
ENSG00000074219	TEAD2	protein_coding	48.52	60.73	24.21	25.22
ENSG00000074266	EED	protein_coding	13.41	11.17	12.76	10.19
ENSG00000074276	CDHR2	protein_coding	0	0	0	0
ENSG00000074317	SNCB	protein_coding	0.06	0.15	0	0
ENSG00000074319	TSG101	protein_coding	83.32	103.24	81.71	66.7
ENSG00000074356	NCBP3	protein_coding	57.85	44.88	20.01	12.94
ENSG00000074370	ATP2A3	protein_coding	7.14	2.66	1	1.63
ENSG00000074410	CA12	protein_coding	5.51	1.11	21.79	4.16
ENSG00000074416	MGLL	protein_coding	21.98	25.67	27.87	16.03
ENSG00000074527	NTN4	protein_coding	43.31	34.29	102.86	73.49
ENSG00000074582	BCS1L	protein_coding	30.53	31.04	21.35	22.28
ENSG00000074590	NUAK1	protein_coding	56.44	74.73	9.84	14.2
ENSG00000074603	DPP8	protein_coding	18.94	22.13	5.84	3.6
ENSG00000074621	SLC24A1	protein_coding	6.79	8.24	5.03	2.61
ENSG00000074657	ZNF532	protein_coding	29.21	34.33	11.82	6.34
ENSG00000074660	SCARF1	protein_coding	0.16	0.35	0.23	0.35
ENSG00000074695	LMAN1	protein_coding	82.57	59.56	46.56	23.76
ENSG00000074696	HACD3	protein_coding	58.02	50.17	36	20.41
ENSG00000074706	IPCEF1	protein_coding	0.23	0.41	0.02	0.05
ENSG00000074755	ZZEF1	protein_coding	7.78	8.54	4.47	2.06
ENSG00000074771	NOX3	protein_coding	0	0.04	0	0
ENSG00000074800	ENO1	protein_coding	1214.54	624.68	1142.85	597.19
ENSG00000074803	SLC12A1	protein_coding	0	0.1	0	0
ENSG00000074842	MYDGF	protein_coding	152.25	129.28	261.43	272.43
ENSG00000074855	ANO8	protein_coding	3.07	3.78	2.03	0.6
ENSG00000074935	TUBE1	protein_coding	22.85	17	23.17	12.94
ENSG00000074964	ARHGEF10L	protein_coding	7.26	11.06	6.84	6.53
ENSG00000074966	TXK	protein_coding	0.97	0.48	0.13	0
ENSG00000075035	WSCD2	protein_coding	0	0.04	0.04	0
ENSG00000075043	KCNQ2	protein_coding	0	0	0	0
ENSG00000075073	TACR2	protein_coding	0.08	0.04	0.23	0.48
ENSG00000075089	ACTR6	protein_coding	23.25	24.06	19.35	15.26
ENSG00000075131	TIPIN	protein_coding	11.41	7.96	10	12.25
ENSG00000075142	SRI	protein_coding	147.49	148.69	165.33	162.26
ENSG00000075151	EIF4G3	protein_coding	37.39	41.36	21.44	9.98
ENSG00000075188	NUP37	protein_coding	35.97	34.69	32.97	26.14
ENSG00000075213	SEMA3A	protein_coding	1.99	3.18	1.03	0.53
ENSG00000075218	GTSE1	protein_coding	15.11	9.82	3.89	1.47
ENSG00000075223	SEMA3C	protein_coding	191.78	101.22	105.8	41.37
ENSG00000075234	TTC38	protein_coding	12.39	11.79	9.96	4.28
ENSG00000075239	ACAT1	protein_coding	54.29	49.03	52.75	59.77
ENSG00000075240	GRAMD4	protein_coding	7.73	6.84	5.23	3.05
ENSG00000075275	CELSR1	protein_coding	0.75	1.45	0.14	0.97
ENSG00000075290	WNT8B	protein_coding	0	0	0	0
ENSG00000075292	ZNF638	protein_coding	73.78	84.29	54.45	60.52
ENSG00000075303	SLC25A40	protein_coding	11.53	12.39	5.37	2.55
ENSG00000075336	TIMM21	protein_coding	45.89	42.74	34.2	29.31
ENSG00000075340	ADD2	protein_coding	0.41	0.19	0.14	0.13
ENSG00000075388	FGF4	protein_coding	0	0	0	0
ENSG00000075391	RASAL2	protein_coding	13.51	12.54	4.65	1.98
ENSG00000075399	VPS9D1	protein_coding	7.77	8.46	11.42	10.15
ENSG00000075407	ZNF37A	protein_coding	10.09	10.22	4.03	3.26
ENSG00000075413	MARK3	protein_coding	64.12	72.24	54.09	43.65
ENSG00000075415	SLC25A3	protein_coding	558.39	822.06	605.26	825.03
ENSG00000075420	FNDC3B	protein_coding	67.46	55.71	35.3	23.88
ENSG00000075426	FOSL2	protein_coding	68.86	58.75	47.76	20.5
ENSG00000075429	CACNG5	protein_coding	0	0	0	0
ENSG00000075461	CACNG4	protein_coding	0.36	0.8	0.02	0.42
ENSG00000075539	FRYL	protein_coding	16.22	15.85	7.95	2.61
ENSG00000075568	TMEM131	protein_coding	16.13	16.37	9.51	4.68
ENSG00000075618	FSCN1	protein_coding	123.24	81.41	88.94	55.73
ENSG00000075624	ACTB	protein_coding	5325.03	4136.37	6237.26	5072.59
ENSG00000075643	MOCOS	protein_coding	15.23	9.35	7.47	7.84
ENSG00000075651	PLD1	protein_coding	1.69	1.96	4.29	1.44
ENSG00000075673	ATP12A	protein_coding	0	0	0	0
ENSG00000075702	WDR62	protein_coding	5.14	2.49	1.64	0.85
ENSG00000075711	DLG1	protein_coding	70.66	49.97	21.45	10.54
ENSG00000075785	RAB7A	protein_coding	249.38	234.44	188.26	98.33
ENSG00000075790	BCAP29	protein_coding	59.91	60.86	51.74	35.57
ENSG00000075826	SEC31B	protein_coding	2.98	2.33	2.03	1.05
ENSG00000075856	SART3	protein_coding	28.95	29.29	14.16	6.58
ENSG00000075884	ARHGAP15	protein_coding	0.68	0.41	0.23	0
ENSG00000075886	TUBA3D	protein_coding	0	0	0.57	0
ENSG00000075891	PAX2	protein_coding	0	0	0	0
ENSG00000075914	EXOSC7	protein_coding	50.96	73.39	42.76	53.1
ENSG00000075945	KIFAP3	protein_coding	31.34	31.87	26.93	17.09
ENSG00000075975	MKRN2	protein_coding	22.43	25.48	18.45	12.18
ENSG00000076003	MCM6	protein_coding	38.65	36.38	22.73	19.82
ENSG00000076043	REXO2	protein_coding	148.26	116.29	196.37	201.84
ENSG00000076053	RBM7	protein_coding	49.59	37.3	30.29	17.25
ENSG00000076067	RBMS2	protein_coding	27.35	34.44	18.66	10.15
ENSG00000076108	BAZ2A	protein_coding	24.62	18.36	7.59	3.88
ENSG00000076201	PTPN23	protein_coding	19.03	18.44	8.91	5.26
ENSG00000076242	MLH1	protein_coding	34.05	33.4	28.63	23.14
ENSG00000076248	UNG	protein_coding	32.51	33.99	15.19	14.06
ENSG00000076258	FMO4	protein_coding	2.6	1.92	1.53	1.75
ENSG00000076321	KLHL20	protein_coding	16.89	19.5	9.13	4.01
ENSG00000076344	RGS11	protein_coding	0.19	0.64	0.83	1.11
ENSG00000076351	SLC46A1	protein_coding	4.37	3.41	3.53	1.52
ENSG00000076356	PLXNA2	protein_coding	5.17	2.95	4.64	2.06
ENSG00000076382	SPAG5	protein_coding	27	19.34	14.4	7.56
ENSG00000076513	ANKRD13A	protein_coding	73.47	72.4	33.17	20.48
ENSG00000076554	TPD52	protein_coding	4.09	5.41	0.27	0.63
ENSG00000076555	ACACB	protein_coding	3.27	7.76	1.1	0.78
ENSG00000076604	TRAF4	protein_coding	62.07	85	46.26	70.27
ENSG00000076641	PAG1	protein_coding	3.77	3.53	1.27	0.57
ENSG00000076650	GPATCH1	protein_coding	5.71	4.41	2.68	2.45
ENSG00000076662	ICAM3	protein_coding	12.83	11.18	13.95	15.21
ENSG00000076685	NT5C2	protein_coding	38.61	60.39	31.24	22.98
ENSG00000076706	MCAM	protein_coding	114.34	54.09	20.65	7.6
ENSG00000076716	GPC4	protein_coding	17.39	10.22	8.8	4.52
ENSG00000076770	MBNL3	protein_coding	2.36	2.14	0.64	0.14
ENSG00000076826	CAMSAP3	protein_coding	0	0	0	0
ENSG00000076864	RAP1GAP	protein_coding	3.13	1.78	0.54	0.69
ENSG00000076924	XAB2	protein_coding	17.81	17.24	17.23	14.68
ENSG00000076928	ARHGEF1	protein_coding	33.61	30.68	31.63	33.2
ENSG00000076944	STXBP2	protein_coding	2.61	0.83	12.24	14.24
ENSG00000076984	MAP2K7	protein_coding	14.84	14.8	11.81	7.64
ENSG00000077009	NMRK2	protein_coding	3.29	8.57	2.07	0.86
ENSG00000077044	DGKD	protein_coding	12.34	19.17	4.83	3.24
ENSG00000077063	CTTNBP2	protein_coding	0.48	0.18	0.32	0.18
ENSG00000077080	ACTL6B	protein_coding	0	0	0	0
ENSG00000077092	RARB	protein_coding	2.41	3.64	6.04	2.74
ENSG00000077097	TOP2B	protein_coding	79.97	73.16	48.33	41.43
ENSG00000077147	TM9SF3	protein_coding	142.73	145.99	76.86	38
ENSG00000077150	NFKB2	protein_coding	11.89	12.65	11.01	10.74
ENSG00000077152	UBE2T	protein_coding	29.42	24.42	16.98	19.55
ENSG00000077157	PPP1R12B	protein_coding	7.09	14.68	2.15	2.33
ENSG00000077232	DNAJC10	protein_coding	113.14	81.81	89.76	40.91
ENSG00000077235	GTF3C1	protein_coding	44.14	38.96	38.12	20.3
ENSG00000077238	IL4R	protein_coding	49.29	30.86	35.48	10.92
ENSG00000077254	USP33	protein_coding	36.26	29.36	23.17	13.73
ENSG00000077264	PAK3	protein_coding	1.6	1.91	0.16	0.24
ENSG00000077274	CAPN6	protein_coding	0.39	0.8	0	0.08
ENSG00000077279	DCX	protein_coding	0.1	0.46	0.01	0.02
ENSG00000077312	SNRPA	protein_coding	58.8	53.11	41.62	26.59
ENSG00000077327	SPAG6	protein_coding	0	0	0	0
ENSG00000077348	EXOSC5	protein_coding	12.74	14.62	13.28	15.22
ENSG00000077380	DYNC1I2	protein_coding	154.86	158.52	96.58	65.68
ENSG00000077420	APBB1IP	protein_coding	1.38	1.34	3.46	2.32
ENSG00000077454	LRCH4	protein_coding	21.51	20.89	12.53	8.64
ENSG00000077458	FAM76B	protein_coding	14.7	12.78	5.7	2.48
ENSG00000077463	SIRT6	protein_coding	13.96	16.07	16.64	16.13
ENSG00000077498	TYR	protein_coding	0	0	0	0
ENSG00000077514	POLD3	protein_coding	16.97	11.49	6.48	4.34
ENSG00000077522	ACTN2	protein_coding	61.7	347.33	20.51	79.86
ENSG00000077549	CAPZB	protein_coding	465.55	428.79	384.65	279.8
ENSG00000077585	GPR137B	protein_coding	6.31	12.91	9.92	7.69
ENSG00000077616	NAALAD2	protein_coding	0.37	0.25	0.37	0
ENSG00000077684	JADE1	protein_coding	11.75	13.19	15.87	16.76
ENSG00000077713	SLC25A43	protein_coding	19.06	14.31	13.73	6.17
ENSG00000077721	UBE2A	protein_coding	84.46	96.84	91.89	77.31
ENSG00000077782	FGFR1	protein_coding	50.83	63.16	42.72	20.98
ENSG00000077800	FKBP6	protein_coding	0.05	0.05	0	0
ENSG00000077935	SMC1B	protein_coding	0.04	0.02	0	0
ENSG00000077942	FBLN1	protein_coding	18.66	19.57	69.55	42.01
ENSG00000077943	ITGA8	protein_coding	12.68	11.99	5.51	1.72
ENSG00000077984	CST7	protein_coding	1.28	0.68	0	0
ENSG00000078018	MAP2	protein_coding	0.8	1.65	0.89	0.37
ENSG00000078043	PIAS2	protein_coding	14.72	12.42	6.93	4.5
ENSG00000078053	AMPH	protein_coding	13.83	12.38	1.53	0.75
ENSG00000078061	ARAF	protein_coding	32.03	29.57	38.83	37.18
ENSG00000078070	MCCC1	protein_coding	15.88	17.61	14.3	10.5
ENSG00000078081	LAMP3	protein_coding	0.28	0.1	0.11	0.25
ENSG00000078098	FAP	protein_coding	210.19	183.39	125.55	232.82
ENSG00000078114	NEBL	protein_coding	0.24	0.33	0.04	0.12
ENSG00000078124	ACER3	protein_coding	10.89	9.5	6.69	4.15
ENSG00000078140	UBE2K	protein_coding	90.59	93.88	73.13	74.5
ENSG00000078142	PIK3C3	protein_coding	39.83	34.71	33.94	28.16
ENSG00000078177	N4BP2	protein_coding	5.74	4.81	0.52	0.24
ENSG00000078237	TIGAR	protein_coding	24.1	24.8	18.63	13.15
ENSG00000078246	TULP3	protein_coding	28.65	28.41	19.86	13.39
ENSG00000078269	SYNJ2	protein_coding	17.23	18.16	15.06	16.28
ENSG00000078295	ADCY2	protein_coding	3.53	3.07	0.37	0.42
ENSG00000078304	PPP2R5C	protein_coding	79.52	85.45	57.34	57.37
ENSG00000078319	PMS2P1	unprocessed_pseudogene	8.67	7.44	7.33	6.68
ENSG00000078328	RBFOX1	protein_coding	5.64	20.2	0.97	3.95
ENSG00000078369	GNB1	protein_coding	308.41	285.79	226.63	129.48
ENSG00000078399	HOXA9	protein_coding	11.32	8.19	16.66	7.16
ENSG00000078401	EDN1	protein_coding	2.96	2.89	2.09	0.66
ENSG00000078403	MLLT10	protein_coding	14.84	13.95	6.06	4.09
ENSG00000078487	ZCWPW1	protein_coding	4.37	3.65	2.74	3.98
ENSG00000078549	ADCYAP1R1	protein_coding	0.08	0.12	0	0.01
ENSG00000078579	FGF20	protein_coding	0	0	0	0
ENSG00000078589	P2RY10	protein_coding	0	0	0	0
ENSG00000078596	ITM2A	protein_coding	2.51	4.37	5.19	1.68
ENSG00000078618	NRDC	protein_coding	97.9	111.85	92.4	97.86
ENSG00000078668	VDAC3	protein_coding	162.63	183.45	103.19	98.53
ENSG00000078674	PCM1	protein_coding	61.53	76.36	43.96	49
ENSG00000078687	TNRC6C	protein_coding	2.97	2.85	1.15	0.64
ENSG00000078699	CBFA2T2	protein_coding	6.15	6.68	3.62	2.17
ENSG00000078725	BRINP1	protein_coding	1.1	0.85	0.53	0.44
ENSG00000078747	ITCH	protein_coding	34.25	36.65	12.87	6.46
ENSG00000078795	PKD2L2	protein_coding	0.03	0	0	0.05
ENSG00000078804	TP53INP2	protein_coding	10.37	32.87	8.86	11.06
ENSG00000078808	SDF4	protein_coding	134.74	109.65	257.52	154.01
ENSG00000078814	MYH7B	protein_coding	0.89	1.87	0.32	0.35
ENSG00000078898	BPIFB2	protein_coding	0	0	0.06	0
ENSG00000078900	TP73	protein_coding	0.06	0	0.01	0
ENSG00000078902	TOLLIP	protein_coding	38.81	38.02	39.59	41.95
ENSG00000078967	UBE2D4	protein_coding	21.17	28.7	15.66	21.23
ENSG00000079101	CLUL1	protein_coding	0	0.04	0.1	0
ENSG00000079102	RUNX1T1	protein_coding	3.31	3.02	1.52	1.36
ENSG00000079112	CDH17	protein_coding	0.02	0.13	0.02	0.04
ENSG00000079134	THOC1	protein_coding	28.51	31.26	13.53	13.72
ENSG00000079150	FKBP7	protein_coding	52.11	47.93	56.47	34.25
ENSG00000079156	OSBPL6	protein_coding	9.32	12.73	3.4	2.55
ENSG00000079215	SLC1A3	protein_coding	37.65	31.19	8.02	2.02
ENSG00000079246	XRCC5	protein_coding	258.07	263.71	155.27	159.08
ENSG00000079257	LXN	protein_coding	2.42	7.32	50.04	55.31
ENSG00000079263	SP140	protein_coding	0.74	0.03	0.09	0.04
ENSG00000079277	MKNK1	protein_coding	32.16	30.59	14.26	14.73
ENSG00000079308	TNS1	protein_coding	108.04	138.92	39.23	23.22
ENSG00000079313	REXO1	protein_coding	13.85	10.75	7.75	5.1
ENSG00000079332	SAR1A	protein_coding	126.42	120.26	110.73	86.89
ENSG00000079335	CDC14A	protein_coding	2.48	3.68	1.03	0.57
ENSG00000079337	RAPGEF3	protein_coding	1.04	1.62	1.33	1.41
ENSG00000079385	CEACAM1	protein_coding	0.1	0	0	0.06
ENSG00000079387	SENP1	protein_coding	11.94	9.66	4.83	2.79
ENSG00000079393	DUSP13	protein_coding	17.87	28.64	5.91	11.57
ENSG00000079432	CIC	protein_coding	22.45	21.36	15.43	10.21
ENSG00000079435	LIPE	protein_coding	1.4	2.89	2.22	1.55
ENSG00000079459	FDFT1	protein_coding	148.3	318.95	69.83	159.28
ENSG00000079462	PAFAH1B3	protein_coding	18.35	15.12	12.14	12.2
ENSG00000079482	OPHN1	protein_coding	1.45	1.68	1.07	0.5
ENSG00000079557	AFM	protein_coding	0	0	0	0
ENSG00000079616	KIF22	protein_coding	31.03	23.95	26.25	29.42
ENSG00000079689	SCGN	protein_coding	0	0	0	0
ENSG00000079691	CARMIL1	protein_coding	4.62	7.57	4.84	7.15
ENSG00000079739	PGM1	protein_coding	69.19	34.31	71.94	52.84
ENSG00000079785	DDX1	protein_coding	105.79	97.53	77.11	66.25
ENSG00000079805	DNM2	protein_coding	58.16	61.27	45.48	27.83
ENSG00000079819	EPB41L2	protein_coding	67.29	46.43	36.69	17.73
ENSG00000079841	RIMS1	protein_coding	0.82	0.46	2.17	0.54
ENSG00000079931	MOXD1	protein_coding	20.65	14.17	150.41	36.82
ENSG00000079950	STX7	protein_coding	33.14	39.64	27.61	15.52
ENSG00000079974	RABL2B	protein_coding	27.6	18.87	21.16	13.35
ENSG00000079999	KEAP1	protein_coding	61.15	62.77	59.57	69.5
ENSG00000080007	DDX43	protein_coding	0.86	0.94	0.04	0.16
ENSG00000080031	PTPRH	protein_coding	0.59	0.42	3.14	1.83
ENSG00000080166	DCT	protein_coding	0.24	0.1	0.04	0.04
ENSG00000080189	SLC35C2	protein_coding	28.58	29.59	30.38	22.35
ENSG00000080200	CRYBG3	protein_coding	6.53	5.96	4	1.03
ENSG00000080224	EPHA6	protein_coding	0	0	0	0
ENSG00000080293	SCTR	protein_coding	0.09	0	0	0
ENSG00000080298	RFX3	protein_coding	2.52	2.58	0.62	0.71
ENSG00000080345	RIF1	protein_coding	14.3	12.95	4.48	1.84
ENSG00000080371	RAB21	protein_coding	37.18	33.29	31.9	11.96
ENSG00000080493	SLC4A4	protein_coding	4.02	4.92	2.35	2.53
ENSG00000080503	SMARCA2	protein_coding	64.95	47.42	49.19	30.35
ENSG00000080511	RDH8	protein_coding	0	0.23	0.17	0.06
ENSG00000080546	SESN1	protein_coding	12.55	11.95	12.58	6.53
ENSG00000080561	MID2	protein_coding	6.64	5.85	2.95	1.93
ENSG00000080572	PIH1D3	protein_coding	0	0	0	0
ENSG00000080573	COL5A3	protein_coding	19.78	55.21	66.99	33.97
ENSG00000080603	SRCAP	protein_coding	14.91	13.8	4.62	2.03
ENSG00000080608	PUM3	protein_coding	44.68	43.98	36.35	37.35
ENSG00000080618	CPB2	protein_coding	0	0	0	0
ENSG00000080644	CHRNA3	protein_coding	0.21	0	0	0
ENSG00000080709	KCNN2	protein_coding	0.09	0.12	0	0.07
ENSG00000080802	CNOT4	protein_coding	8.71	8.95	7.61	6
ENSG00000080815	PSEN1	protein_coding	27.79	31.07	28	19.83
ENSG00000080819	CPOX	protein_coding	13.87	11.55	12.57	5.39
ENSG00000080822	CLDND1	protein_coding	66.03	61.33	52.95	25.53
ENSG00000080823	MOK	protein_coding	29.8	30.88	87.18	56.62
ENSG00000080824	HSP90AA1	protein_coding	782.87	660.64	401.78	238.29
ENSG00000080839	RBL1	protein_coding	5.5	4.92	1.71	0.86
ENSG00000080845	DLGAP4	protein_coding	52.13	73.56	45.77	30.58
ENSG00000080854	IGSF9B	protein_coding	0.73	0.43	0.28	0.04
ENSG00000080910	CFHR2	protein_coding	0	0	0	0
ENSG00000080947	CROCCP3	transcribed_unprocessed_pseudogene	2.15	2.55	0.65	1.81
ENSG00000080986	NDC80	protein_coding	23.52	15.36	10.07	7.78
ENSG00000081014	AP4E1	protein_coding	10.73	11.35	5	2.93
ENSG00000081019	RSBN1	protein_coding	6.93	5.81	3.08	1.29
ENSG00000081026	MAGI3	protein_coding	3.62	3.42	1.98	1.03
ENSG00000081041	CXCL2	protein_coding	0.25	0.33	2.77	2.19
ENSG00000081051	AFP	protein_coding	2.06	1.78	0.9	3.24
ENSG00000081052	COL4A4	protein_coding	0.33	0.25	0.06	0.01
ENSG00000081059	TCF7	protein_coding	9.01	7.08	9.77	3.17
ENSG00000081087	OSTM1	protein_coding	61.48	79.64	32.18	21.81
ENSG00000081138	CDH7	protein_coding	0	0.19	0	0
ENSG00000081148	IMPG2	protein_coding	0.29	0.97	0.05	0.02
ENSG00000081154	PCNP	protein_coding	116.38	97.42	96.86	53.86
ENSG00000081177	EXD2	protein_coding	12.01	8	6.84	3.81
ENSG00000081181	ARG2	protein_coding	1.99	1.87	6.68	1.86
ENSG00000081189	MEF2C	protein_coding	107.74	348.52	9.83	19.06
ENSG00000081237	PTPRC	protein_coding	0.49	0.33	0.04	0.06
ENSG00000081248	CACNA1S	protein_coding	4.02	18.05	0.75	3.11
ENSG00000081277	PKP1	protein_coding	113.99	66.08	2.31	2.21
ENSG00000081307	UBA5	protein_coding	29.89	36.56	24.52	23
ENSG00000081320	STK17B	protein_coding	48.21	45.83	9.75	6.53
ENSG00000081377	CDC14B	protein_coding	11.47	15.29	5.89	4.82
ENSG00000081386	ZNF510	protein_coding	7.76	7.24	2.76	1.76
ENSG00000081479	LRP2	protein_coding	0	0.28	0	0.19
ENSG00000081665	ZNF506	protein_coding	8.41	10.68	2.89	2.89
ENSG00000081692	JMJD4	protein_coding	14.83	12.43	15.83	16.07
ENSG00000081721	DUSP12	protein_coding	26.58	18.92	26.55	26.78
ENSG00000081760	AACS	protein_coding	13.96	20.71	11.57	15.33
ENSG00000081791	KIAA0141	protein_coding	50.86	56.35	43.73	33.1
ENSG00000081800	SLC13A1	protein_coding	0	0	0	0
ENSG00000081803	CADPS2	protein_coding	3.12	4.56	2.45	2.32
ENSG00000081818	PCDHB4	protein_coding	1.53	1.6	0.35	0.32
ENSG00000081842	PCDHA6	protein_coding	0.38	0.3	0.06	0.2
ENSG00000081853	PCDHGA2	protein_coding	1.56	0.73	1.13	0.23
ENSG00000081870	HSPB11	protein_coding	36.12	33.28	35.54	33.78
ENSG00000081913	PHLPP1	protein_coding	3.01	2.66	1.18	0.81
ENSG00000081923	ATP8B1	protein_coding	18.03	15.88	14.25	5.26
ENSG00000081985	IL12RB2	protein_coding	0	0.13	0.01	0.04
ENSG00000082014	SMARCD3	protein_coding	60.88	64.7	42.55	34.53
ENSG00000082068	WDR70	protein_coding	35.06	44.08	30.52	35.65
ENSG00000082074	FYB	protein_coding	0.04	0.06	0.04	0
ENSG00000082126	MPP4	protein_coding	3.7	2.72	2.5	1.09
ENSG00000082146	STRADB	protein_coding	32.3	50.78	20.34	18
ENSG00000082153	BZW1	protein_coding	246.78	256.48	175.48	95.57
ENSG00000082175	PGR	protein_coding	0.44	0.07	0.14	0
ENSG00000082196	C1QTNF3	protein_coding	102.94	61.74	3.14	2.21
ENSG00000082212	ME2	protein_coding	25.11	20.39	14.24	8.68
ENSG00000082213	C5orf22	protein_coding	20.2	25.21	9.19	6.88
ENSG00000082258	CCNT2	protein_coding	19.95	17.18	6.48	3.1
ENSG00000082269	FAM135A	protein_coding	3.4	2.76	1.44	1.18
ENSG00000082293	COL19A1	protein_coding	0.5	0.76	0.21	0.05
ENSG00000082397	EPB41L3	protein_coding	16.17	13.93	17.77	5.96
ENSG00000082438	COBLL1	protein_coding	4.91	3.58	9	3.06
ENSG00000082458	DLG3	protein_coding	4.71	3.42	5.63	2.78
ENSG00000082482	KCNK2	protein_coding	21.1	17.25	52.64	8.51
ENSG00000082497	SERTAD4	protein_coding	2.32	8.91	7.26	8.26
ENSG00000082512	TRAF5	protein_coding	22.2	25.4	9.94	5.91
ENSG00000082515	MRPL22	protein_coding	47.96	44.47	39.05	44.59
ENSG00000082516	GEMIN5	protein_coding	9.69	9.98	5.26	3.55
ENSG00000082556	OPRK1	protein_coding	0	0	0	0
ENSG00000082641	NFE2L1	protein_coding	314.51	332.51	186.42	110.3
ENSG00000082684	SEMA5B	protein_coding	0.49	0.19	0.54	0.5
ENSG00000082701	GSK3B	protein_coding	30.6	29.47	12.77	12.02
ENSG00000082781	ITGB5	protein_coding	370.09	263.7	361.03	209.17
ENSG00000082805	ERC1	protein_coding	18.9	18.09	7.66	3.62
ENSG00000082898	XPO1	protein_coding	109.15	101.41	48.03	27.23
ENSG00000082929	LINC01587	processed_transcript	0.14	0.14	0	0.18
ENSG00000082996	RNF13	protein_coding	33.64	30.09	33.07	16.58
ENSG00000083067	TRPM3	protein_coding	0.15	0.02	0.07	0.48
ENSG00000083093	PALB2	protein_coding	10.58	8.27	5.37	5.16
ENSG00000083097	DOPEY1	protein_coding	5.04	5.8	2.71	2.69
ENSG00000083099	LYRM2	protein_coding	35.94	46.23	20.44	16.45
ENSG00000083123	BCKDHB	protein_coding	14.8	13.19	10.6	4.32
ENSG00000083168	KAT6A	protein_coding	10.37	9.03	3.24	1.45
ENSG00000083223	ZCCHC6	protein_coding	11.99	12.34	6.02	5.25
ENSG00000083290	ULK2	protein_coding	11.29	11.57	7.71	4.31
ENSG00000083307	GRHL2	protein_coding	0.24	0.01	0.21	0
ENSG00000083312	TNPO1	protein_coding	118.39	120.03	41.51	23.13
ENSG00000083444	PLOD1	protein_coding	290.7	142.11	403.22	221.01
ENSG00000083454	P2RX5	protein_coding	4.02	5.51	1.9	2.35
ENSG00000083457	ITGAE	protein_coding	53.92	47.17	49.16	71.06
ENSG00000083520	DIS3	protein_coding	26.86	25.6	13.48	8.77
ENSG00000083535	PIBF1	protein_coding	15.97	23.84	13.64	18.39
ENSG00000083544	TDRD3	protein_coding	11.72	11.8	6.64	5.83
ENSG00000083622	AC000111.6	antisense	0	0	0	0
ENSG00000083635	NUFIP1	protein_coding	5.6	5.44	3.58	2.59
ENSG00000083642	PDS5B	protein_coding	21.9	15.17	7	2.6
ENSG00000083720	OXCT1	protein_coding	23.05	24.91	11.9	11.79
ENSG00000083750	RRAGB	protein_coding	12.67	12.23	11.6	10.15
ENSG00000083782	EPYC	protein_coding	24.43	9.35	2.36	1.4
ENSG00000083799	CYLD	protein_coding	48.45	53.55	16.27	16.39
ENSG00000083807	SLC27A5	protein_coding	5.56	3.8	4.34	9.37
ENSG00000083812	ZNF324	protein_coding	5.33	5.65	4.82	2.79
ENSG00000083814	ZNF671	protein_coding	2.44	2.72	2.88	1.43
ENSG00000083817	ZNF416	protein_coding	3.5	3.91	3.37	2.29
ENSG00000083828	ZNF586	protein_coding	5.22	5.25	3.64	3.33
ENSG00000083838	ZNF446	protein_coding	7.81	7.05	7.16	6.55
ENSG00000083844	ZNF264	protein_coding	7.04	6.35	3.77	3.87
ENSG00000083845	RPS5	protein_coding	947.38	886.93	1368.65	1896.99
ENSG00000083857	FAT1	protein_coding	80.41	84.06	76.18	34.31
ENSG00000083896	YTHDC1	protein_coding	54.72	54.3	21.31	12.05
ENSG00000083937	CHMP2B	protein_coding	39.08	35.93	37.45	30.26
ENSG00000084070	SMAP2	protein_coding	14.27	14.59	13.82	7.67
ENSG00000084072	PPIE	protein_coding	50.54	46.74	45.87	44.95
ENSG00000084073	ZMPSTE24	protein_coding	38.52	39.48	30	19.46
ENSG00000084090	STARD7	protein_coding	72.76	77.51	64.98	49.23
ENSG00000084092	NOA1	protein_coding	11.13	12.22	7.66	5.88
ENSG00000084093	REST	protein_coding	14.77	17.62	5.86	3.71
ENSG00000084110	HAL	protein_coding	0.1	0	0.03	0.07
ENSG00000084112	SSH1	protein_coding	33.45	29.69	13.52	6.76
ENSG00000084207	GSTP1	protein_coding	393.35	354.91	354.18	453.65
ENSG00000084234	APLP2	protein_coding	304.65	284.44	409.74	131.52
ENSG00000084444	FAM234B	protein_coding	2.35	3.52	2.32	1.93
ENSG00000084453	SLCO1A2	protein_coding	0	0	0	0
ENSG00000084463	WBP11	protein_coding	46.81	40.8	22.6	11.94
ENSG00000084623	EIF3I	protein_coding	244.82	232.24	254.45	204.47
ENSG00000084628	NKAIN1	protein_coding	0.68	1.05	0.18	0.47
ENSG00000084636	COL16A1	protein_coding	87.02	94.93	192.57	184.03
ENSG00000084652	TXLNA	protein_coding	30.46	27.47	27.57	15.54
ENSG00000084674	APOB	protein_coding	0.01	0.03	0	0
ENSG00000084676	NCOA1	protein_coding	16.47	17.25	5.51	2.49
ENSG00000084693	AGBL5	protein_coding	19.32	18.11	13.19	10.94
ENSG00000084710	EFR3B	protein_coding	1.19	2.79	0.49	0.68
ENSG00000084731	KIF3C	protein_coding	10.83	14.58	5.69	5.48
ENSG00000084733	RAB10	protein_coding	135.53	115.68	94.24	48.29
ENSG00000084734	GCKR	protein_coding	0.3	0.81	0.57	0.22
ENSG00000084754	HADHA	protein_coding	95.4	100.04	82.85	64.38
ENSG00000084764	MAPRE3	protein_coding	21.17	90.47	18.16	53.74
ENSG00000084774	CAD	protein_coding	20.26	16.63	13.37	7.94
ENSG00000085063	CD59	protein_coding	419.51	446.11	1315.63	858.71
ENSG00000085117	CD82	protein_coding	324.8	404.8	92.74	73.51
ENSG00000085185	BCORL1	protein_coding	4.77	3.19	3.46	1.17
ENSG00000085224	ATRX	protein_coding	35.6	35.91	7.19	5.75
ENSG00000085231	AK6	protein_coding	68.15	53.96	48.98	46.5
ENSG00000085265	FCN1	protein_coding	0	0	0	0
ENSG00000085274	MYNN	protein_coding	13.63	12.34	8.41	5.62
ENSG00000085276	MECOM	protein_coding	0.46	0.49	0.32	0.06
ENSG00000085365	SCAMP1	protein_coding	38.62	37.06	18.88	8.06
ENSG00000085377	PREP	protein_coding	25.66	24.48	23.35	16.55
ENSG00000085382	HACE1	protein_coding	7.21	6.98	4.34	2.2
ENSG00000085415	SEH1L	protein_coding	36.25	34.17	20.93	18.23
ENSG00000085433	WDR47	protein_coding	10.64	11.9	5.92	3.12
ENSG00000085449	WDFY1	protein_coding	34.34	23.83	25.66	15.37
ENSG00000085465	OVGP1	protein_coding	1.45	1.45	0.66	0.44
ENSG00000085491	SLC25A24	protein_coding	29.34	28.14	14.44	5.63
ENSG00000085511	MAP3K4	protein_coding	22.87	21.92	9.9	7.91
ENSG00000085514	PILRA	protein_coding	0.43	0.29	1.73	0.98
ENSG00000085552	IGSF9	protein_coding	0.04	0.03	0.02	0
ENSG00000085563	ABCB1	protein_coding	0.27	0.31	0.22	0
ENSG00000085644	ZNF213	protein_coding	4.59	5.63	5.55	3.67
ENSG00000085662	AKR1B1	protein_coding	149.83	134.16	123.61	127.49
ENSG00000085719	CPNE3	protein_coding	39.43	40.07	19.17	10.76
ENSG00000085721	RRN3	protein_coding	25.53	27.96	14.4	8.64
ENSG00000085733	CTTN	protein_coding	140.44	147.44	146.08	116.57
ENSG00000085741	WNT11	protein_coding	0.66	1.04	1.08	1.89
ENSG00000085760	MTIF2	protein_coding	31.86	35.65	18.37	13.07
ENSG00000085788	DDHD2	protein_coding	45.09	36.15	17.75	11.53
ENSG00000085831	TTC39A	protein_coding	0	0.23	0	0.21
ENSG00000085832	EPS15	protein_coding	20.72	24.49	14.79	10.87
ENSG00000085840	ORC1	protein_coding	4.02	2.85	1.12	0.58
ENSG00000085871	MGST2	protein_coding	22.76	28.39	18.31	27.03
ENSG00000085872	CHERP	protein_coding	14.06	13.77	8.7	5.94
ENSG00000085978	ATG16L1	protein_coding	13	16.12	13.62	5.98
ENSG00000085982	USP40	protein_coding	24.62	20.89	24.06	15.71
ENSG00000085998	POMGNT1	protein_coding	57.95	80.05	65.47	98.33
ENSG00000085999	RAD54L	protein_coding	6.13	3.5	2.37	2.16
ENSG00000086015	MAST2	protein_coding	32.96	34.67	18.88	13.3
ENSG00000086061	DNAJA1	protein_coding	136.2	128.78	106.05	85.9
ENSG00000086062	B4GALT1	protein_coding	137.34	64.74	126.6	55.63
ENSG00000086065	CHMP5	protein_coding	91.2	98.28	82.01	69.22
ENSG00000086102	NFX1	protein_coding	22.64	18.12	13.21	9.29
ENSG00000086159	AQP6	protein_coding	0.03	0	0.03	0
ENSG00000086189	DIMT1	protein_coding	36.75	44.1	40.16	26.55
ENSG00000086200	IPO11	protein_coding	19.43	20.75	13.87	11.06
ENSG00000086205	FOLH1	protein_coding	0.36	0.41	0	0
ENSG00000086232	EIF2AK1	protein_coding	71.73	75.95	49.18	21.38
ENSG00000086288	NME8	protein_coding	0	0	0	0
ENSG00000086289	EPDR1	protein_coding	58.01	73.13	42.84	40.14
ENSG00000086300	SNX10	protein_coding	0.34	0.29	0.02	0
ENSG00000086475	SEPHS1	protein_coding	49.33	35.81	27.18	15.21
ENSG00000086504	MRPL28	protein_coding	65.4	69.71	79.32	94.45
ENSG00000086506	HBQ1	protein_coding	0	0	0.11	0.19
ENSG00000086544	ITPKC	protein_coding	7.58	8	9.85	8.24
ENSG00000086548	CEACAM6	protein_coding	0	0	0	0
ENSG00000086570	FAT2	protein_coding	0.02	0.02	0.18	0
ENSG00000086589	RBM22	protein_coding	29.1	29.78	20.1	18.34
ENSG00000086598	TMED2	protein_coding	252.52	213.74	199.88	118.23
ENSG00000086619	ERO1B	protein_coding	1.88	2.33	1.74	0.82
ENSG00000086666	ZFAND6	protein_coding	84.05	110.06	60.27	59.82
ENSG00000086696	HSD17B2	protein_coding	0.13	0.17	0.46	0.47
ENSG00000086712	TXLNG	protein_coding	5.04	6.09	4.59	3.41
ENSG00000086717	PPEF1	protein_coding	0.09	0.99	0	0
ENSG00000086730	LAT2	protein_coding	0.27	0.55	0.25	0.28
ENSG00000086758	HUWE1	protein_coding	52.95	51.45	30.6	22.02
ENSG00000086827	ZW10	protein_coding	13.78	13.39	9.76	6.25
ENSG00000086848	ALG9	protein_coding	16.77	20.16	15.47	12.39
ENSG00000086967	MYBPC2	protein_coding	1.07	6.47	0.44	1.07
ENSG00000086991	NOX4	protein_coding	4.11	10.55	0.37	6.2
ENSG00000087008	ACOX3	protein_coding	13.53	20.56	11.3	15.72
ENSG00000087053	MTMR2	protein_coding	40.62	34.23	22.04	15.92
ENSG00000087074	PPP1R15A	protein_coding	46.39	49.2	57.35	50.17
ENSG00000087076	HSD17B14	protein_coding	6.95	5.32	1.49	2.81
ENSG00000087077	TRIP6	protein_coding	57.58	40.44	71.95	55.44
ENSG00000087085	ACHE	protein_coding	0.7	4.31	0.28	1.5
ENSG00000087086	FTL	protein_coding	2828.09	2124.58	3862.94	5162.02
ENSG00000087087	SRRT	protein_coding	75.57	66.05	55.9	52.24
ENSG00000087088	BAX	protein_coding	145.28	147.78	175.35	186.16
ENSG00000087095	NLK	protein_coding	7.75	9.23	5.28	3.8
ENSG00000087111	PIGS	protein_coding	46.24	47.75	37.03	22.22
ENSG00000087116	ADAMTS2	protein_coding	93.28	62.85	109.39	52.23
ENSG00000087128	TMPRSS11E	protein_coding	0	0	0	0
ENSG00000087152	ATXN7L3	protein_coding	38.81	42.85	36.15	18.03
ENSG00000087157	PGS1	protein_coding	19.8	23.22	13.33	12.88
ENSG00000087191	PSMC5	protein_coding	172.11	172.23	135.28	155.95
ENSG00000087206	UIMC1	protein_coding	27.54	24.28	20.1	21.35
ENSG00000087237	CETP	protein_coding	0.13	0.09	0.15	0
ENSG00000087245	MMP2	protein_coding	2910.06	1696.34	1635.36	973.43
ENSG00000087250	MT3	protein_coding	0	0.61	0	0
ENSG00000087253	LPCAT2	protein_coding	17.26	16.68	10.51	6.56
ENSG00000087258	GNAO1	protein_coding	4.03	4.89	0.23	0.06
ENSG00000087263	OGFOD1	protein_coding	45.8	41.82	29.78	16.43
ENSG00000087266	SH3BP2	protein_coding	15.7	15.3	12.27	7.15
ENSG00000087269	NOP14	protein_coding	19.48	19.34	14.28	12.91
ENSG00000087274	ADD1	protein_coding	119.31	157.01	127.71	125.26
ENSG00000087299	L2HGDH	protein_coding	3.54	3.52	1.13	0.52
ENSG00000087301	TXNDC16	protein_coding	4.37	5.6	1.24	0.85
ENSG00000087302	C14orf166	protein_coding	366.79	318.75	234.95	319.57
ENSG00000087303	NID2	protein_coding	75.79	58.58	98.97	44.29
ENSG00000087338	GMCL1	protein_coding	13.5	16.18	6.62	3.58
ENSG00000087365	SF3B2	protein_coding	128.53	112.94	95.83	78.72
ENSG00000087448	KLHL42	protein_coding	16.91	15.13	7.08	4.16
ENSG00000087460	GNAS	protein_coding	1132.8	1136.87	842.73	607.21
ENSG00000087470	DNM1L	protein_coding	51.08	46.61	47.89	24.63
ENSG00000087494	PTHLH	protein_coding	3.78	2.61	10.36	3.8
ENSG00000087495	PHACTR3	protein_coding	0.03	0.04	0	0
ENSG00000087502	ERGIC2	protein_coding	85.38	78.32	60.15	46.15
ENSG00000087510	TFAP2C	protein_coding	0	0	0	0
ENSG00000087586	AURKA	protein_coding	28.09	18.76	11.15	7.3
ENSG00000087589	CASS4	protein_coding	2.22	13.41	0.78	4.33
ENSG00000087842	PIR	protein_coding	6.23	7.97	9.04	20
ENSG00000087884	AAMDC	protein_coding	37.02	34.14	48.72	71.07
ENSG00000087903	RFX2	protein_coding	4.39	4.27	5.37	3.71
ENSG00000087995	METTL2A	protein_coding	16.55	15.54	10.49	12.8
ENSG00000088002	SULT2B1	protein_coding	0.29	0.11	0.17	0
ENSG00000088035	ALG6	protein_coding	9.37	7.75	6.96	5.46
ENSG00000088038	CNOT3	protein_coding	24.49	19.03	17.26	15.55
ENSG00000088053	GP6	protein_coding	0	0.09	0	0.11
ENSG00000088179	PTPN4	protein_coding	12.78	10.87	5.24	3.89
ENSG00000088205	DDX18	protein_coding	67.92	60.9	33.18	14.46
ENSG00000088247	KHSRP	protein_coding	101.2	106.6	60.96	38.51
ENSG00000088256	GNA11	protein_coding	39.3	40.04	42.79	20.78
ENSG00000088280	ASAP3	protein_coding	28.23	41.23	22.98	16.27
ENSG00000088298	EDEM2	protein_coding	18.35	17.19	23.79	14.6
ENSG00000088305	DNMT3B	protein_coding	1.44	1.34	0.69	0.46
ENSG00000088320	REM1	protein_coding	0.41	0.41	0.68	0.46
ENSG00000088325	TPX2	protein_coding	40.24	26.98	19.38	8.81
ENSG00000088340	FER1L4	transcribed_unitary_pseudogene	1.89	0.97	1.61	0.55
ENSG00000088356	PDRG1	protein_coding	11.93	15.57	14.37	16.2
ENSG00000088367	EPB41L1	protein_coding	13.94	12.36	11.02	3.76
ENSG00000088386	SLC15A1	protein_coding	0	0	0	0
ENSG00000088387	DOCK9	protein_coding	47.52	41.85	7.88	4.83
ENSG00000088448	ANKRD10	protein_coding	134.56	200.08	38.96	43.14
ENSG00000088451	TGDS	protein_coding	9.44	6.87	8.85	4.6
ENSG00000088538	DOCK3	protein_coding	1.72	1.85	0.3	0.29
ENSG00000088543	C3orf18	protein_coding	10.42	9.28	8.75	5.05
ENSG00000088682	COQ9	protein_coding	42.61	42.3	31.03	37.18
ENSG00000088726	TMEM40	protein_coding	0.08	0	0.06	0
ENSG00000088727	KIF9	protein_coding	8.2	8.06	6.74	9.96
ENSG00000088756	ARHGAP28	protein_coding	10.74	8.93	2.79	2.79
ENSG00000088766	CRLS1	protein_coding	51.27	55.2	55.66	53.8
ENSG00000088782	DEFB127	protein_coding	0	0	0	0
ENSG00000088808	PPP1R13B	protein_coding	2.14	2.41	1.64	2
ENSG00000088812	ATRN	protein_coding	20.44	17.72	16.59	8.46
ENSG00000088826	SMOX	protein_coding	9.32	13.45	13.14	11.54
ENSG00000088827	SIGLEC1	protein_coding	0.02	0.02	0	0
ENSG00000088832	FKBP1A	protein_coding	241.12	320.79	257.2	207.98
ENSG00000088833	NSFL1C	protein_coding	89.23	103.87	59.54	57.26
ENSG00000088836	SLC4A11	protein_coding	0.37	0.73	0.4	0.4
ENSG00000088854	C20orf194	protein_coding	6.62	7.34	4.01	2.09
ENSG00000088876	ZNF343	protein_coding	6.7	4.64	8.03	2.83
ENSG00000088881	EBF4	protein_coding	2.52	2.94	0.79	0.47
ENSG00000088882	CPXM1	protein_coding	3.41	3.72	0.8	0.24
ENSG00000088888	MAVS	protein_coding	12.14	13.83	8.44	8
ENSG00000088899	LZTS3	protein_coding	2.12	1.9	2.61	1.72
ENSG00000088926	F11	protein_coding	0	0.14	0	0
ENSG00000088930	XRN2	protein_coding	54.57	53.25	31.19	16.15
ENSG00000088970	KIZ	protein_coding	28.3	30.13	14.94	39.99
ENSG00000088986	DYNLL1	protein_coding	575.44	709.88	675.19	697.63
ENSG00000088992	TESC	protein_coding	0	0.4	0	0
ENSG00000089006	SNX5	protein_coding	108.47	94.54	71.32	51.7
ENSG00000089009	RPL6	protein_coding	1586.3	1513.82	1837.68	2415.23
ENSG00000089012	SIRPG	protein_coding	0	0	0.08	0
ENSG00000089022	MAPKAPK5	protein_coding	25.62	29.45	21.21	15.98
ENSG00000089041	P2RX7	protein_coding	0.74	0.7	0.06	0.15
ENSG00000089048	ESF1	protein_coding	15.51	16.69	5.24	2.87
ENSG00000089050	RBBP9	protein_coding	13.87	12.25	6.98	3.7
ENSG00000089053	ANAPC5	protein_coding	87.05	93.41	81	86.84
ENSG00000089057	SLC23A2	protein_coding	7.2	7.67	3.47	1.54
ENSG00000089060	SLC8B1	protein_coding	9.42	13.89	11.01	12.06
ENSG00000089063	TMEM230	protein_coding	118.41	117.92	126.1	112.28
ENSG00000089091	DZANK1	protein_coding	2.51	1.43	1.16	1.39
ENSG00000089094	KDM2B	protein_coding	11.09	11.47	5.82	4.4
ENSG00000089101	CFAP61	protein_coding	0.96	0.21	0.27	0.18
ENSG00000089116	LHX5	protein_coding	0	0	0	0
ENSG00000089123	TASP1	protein_coding	4.83	6.7	6.27	3.19
ENSG00000089127	OAS1	protein_coding	2.19	1.51	3.72	1.27
ENSG00000089154	GCN1	protein_coding	33.51	32.47	19.4	9.1
ENSG00000089157	RPLP0	protein_coding	2776.02	2778.4	4120.51	4851.29
ENSG00000089159	PXN	protein_coding	97.64	144.41	58.58	46.07
ENSG00000089163	SIRT4	protein_coding	1.41	1.92	1.09	1.43
ENSG00000089169	RPH3A	protein_coding	0	0.07	0.02	0
ENSG00000089177	KIF16B	protein_coding	5.43	6.34	2.69	1.6
ENSG00000089195	TRMT6	protein_coding	13.52	13.3	7.66	7.2
ENSG00000089199	CHGB	protein_coding	0.08	0.3	0.11	0.07
ENSG00000089220	PEBP1	protein_coding	237.23	263.04	166.12	153.33
ENSG00000089225	TBX5	protein_coding	0	0.14	1.12	0.44
ENSG00000089234	BRAP	protein_coding	12.04	12.16	8.69	7.47
ENSG00000089248	ERP29	protein_coding	127.68	87.81	136.42	133.67
ENSG00000089250	NOS1	protein_coding	0.02	0.01	0	0
ENSG00000089280	FUS	protein_coding	257.6	207.31	181.71	198.81
ENSG00000089289	IGBP1	protein_coding	45.51	49.45	46.56	42.36
ENSG00000089327	FXYD5	protein_coding	89.98	68.63	165.52	140.58
ENSG00000089335	ZNF302	protein_coding	28.65	39.2	14.96	15.91
ENSG00000089351	GRAMD1A	protein_coding	23.29	22.94	23.11	16.36
ENSG00000089356	FXYD3	protein_coding	0	0.3	0.21	0.26
ENSG00000089472	HEPH	protein_coding	40.19	37.62	19.52	7.71
ENSG00000089486	CDIP1	protein_coding	15.9	15.55	13.32	8.14
ENSG00000089505	CMTM1	protein_coding	2.41	3.16	0.38	0
ENSG00000089558	KCNH4	protein_coding	0.03	0	0	0
ENSG00000089597	GANAB	protein_coding	320.29	247.58	246.58	97.44
ENSG00000089639	GMIP	protein_coding	7.32	12.12	2.87	3.62
ENSG00000089682	RBM41	protein_coding	9.14	8.35	3.45	2.36
ENSG00000089685	BIRC5	protein_coding	46.03	31.49	20.37	14.59
ENSG00000089692	LAG3	protein_coding	0.49	0.5	0.17	0.6
ENSG00000089693	MLF2	protein_coding	164.55	180.2	184.22	179.7
ENSG00000089723	OTUB2	protein_coding	0.84	0.59	0.6	0.34
ENSG00000089737	DDX24	protein_coding	127.29	117.64	83.22	66.13
ENSG00000089775	ZBTB25	protein_coding	6.02	5.83	4.62	3.59
ENSG00000089818	NECAP1	protein_coding	20.06	18.29	15.31	10.04
ENSG00000089820	ARHGAP4	protein_coding	11.28	5.78	3.69	1.26
ENSG00000089847	ANKRD24	protein_coding	0.38	0.43	0.34	0.32
ENSG00000089876	DHX32	protein_coding	26.03	22.25	20.15	15.38
ENSG00000089902	RCOR1	protein_coding	13.28	12.09	7.17	3.54
ENSG00000089916	GPATCH2L	protein_coding	18.61	18.29	6.22	4.25
ENSG00000090006	LTBP4	protein_coding	4.64	5.8	14.34	18.05
ENSG00000090013	BLVRB	protein_coding	33.94	29.82	56.71	63.77
ENSG00000090020	SLC9A1	protein_coding	15.07	16.17	25.87	19.77
ENSG00000090054	SPTLC1	protein_coding	51.76	43.93	45.16	15.51
ENSG00000090060	PAPOLA	protein_coding	129.39	133.36	69.3	69.14
ENSG00000090061	CCNK	protein_coding	27.64	27.74	19.82	11.64
ENSG00000090097	PCBP4	protein_coding	50.51	57.65	47.02	38
ENSG00000090104	RGS1	protein_coding	0	0	0	0
ENSG00000090238	YPEL3	protein_coding	31.16	57.77	49.87	77.77
ENSG00000090263	MRPS33	protein_coding	78.94	91.56	75.6	94.14
ENSG00000090266	NDUFB2	protein_coding	189.2	199.98	258.97	360.16
ENSG00000090273	NUDC	protein_coding	71.58	75.5	72.43	109.9
ENSG00000090316	MAEA	protein_coding	56.8	43.8	46.07	35.05
ENSG00000090339	ICAM1	protein_coding	3.97	2.8	8.86	7.8
ENSG00000090372	STRN4	protein_coding	36.81	35.97	40.48	27.84
ENSG00000090376	IRAK3	protein_coding	1.76	1.52	1.74	1.05
ENSG00000090382	LYZ	protein_coding	2.44	4.33	0	0.06
ENSG00000090402	SI	protein_coding	0	0	0	0
ENSG00000090432	MUL1	protein_coding	18.36	18.43	16.79	13.45
ENSG00000090447	TFAP4	protein_coding	6.35	6.31	3.09	2.01
ENSG00000090470	PDCD7	protein_coding	10.79	15.07	8.89	4.51
ENSG00000090487	SPG21	protein_coding	81.97	77.11	64.1	59.55
ENSG00000090512	FETUB	protein_coding	0.04	0	0.04	0.29
ENSG00000090520	DNAJB11	protein_coding	94.68	79.94	68.28	68.51
ENSG00000090530	P3H2	protein_coding	2.94	3.77	15.15	3.71
ENSG00000090534	THPO	protein_coding	0.82	1.07	0.42	0.73
ENSG00000090539	CHRD	protein_coding	4.98	12.03	4.22	6.84
ENSG00000090554	FLT3LG	protein_coding	4.22	4.26	9.81	8.7
ENSG00000090565	RAB11FIP3	protein_coding	23.12	37.17	19.29	20.85
ENSG00000090581	GNPTG	protein_coding	60.41	53.88	70.45	68.85
ENSG00000090612	ZNF268	protein_coding	15.79	16.44	5.01	3.84
ENSG00000090615	GOLGA3	protein_coding	31.3	32.38	16.47	14.82
ENSG00000090621	PABPC4	protein_coding	152.46	154.89	150.41	154.08
ENSG00000090659	CD209	protein_coding	0.02	0.02	0	0
ENSG00000090661	CERS4	protein_coding	2.94	5.69	0.56	0.82
ENSG00000090674	MCOLN1	protein_coding	11.28	13.91	11.79	12.44
ENSG00000090686	USP48	protein_coding	36.56	37.22	21.32	17.61
ENSG00000090776	EFNB1	protein_coding	8.94	11.66	12.25	9.16
ENSG00000090857	PDPR	protein_coding	17.35	16.53	5.42	3.26
ENSG00000090861	AARS	protein_coding	86.5	84.71	70.05	33.33
ENSG00000090863	GLG1	protein_coding	83.72	64.9	70.96	38.32
ENSG00000090889	KIF4A	protein_coding	12.96	7.02	4.61	1.75
ENSG00000090905	TNRC6A	protein_coding	20.98	18.03	6.05	3.13
ENSG00000090924	PLEKHG2	protein_coding	25.47	32.29	21.75	19.41
ENSG00000090932	DLL3	protein_coding	0.26	0.33	0.51	0.48
ENSG00000090971	NAT14	protein_coding	42.99	54.74	24.31	45.4
ENSG00000090975	PITPNM2	protein_coding	4.61	3.66	3.24	1.86
ENSG00000090989	EXOC1	protein_coding	29.01	31.61	21.62	14.55
ENSG00000091009	RBM27	protein_coding	7.55	6.19	4.2	2.64
ENSG00000091010	POU4F3	protein_coding	0	0.07	0	0
ENSG00000091039	OSBPL8	protein_coding	50.12	32.07	14.85	6.45
ENSG00000091073	DTX2	protein_coding	9.62	10.33	7.31	8.89
ENSG00000091106	NLRC4	protein_coding	0	0	0	0
ENSG00000091127	PUS7	protein_coding	14.96	11.45	6.93	2.74
ENSG00000091128	LAMB4	protein_coding	0.11	0.2	0	0
ENSG00000091129	NRCAM	protein_coding	1.34	1.63	0.56	1.37
ENSG00000091136	LAMB1	protein_coding	166.46	198.41	217.38	168.1
ENSG00000091137	SLC26A4	protein_coding	0.44	0.8	0.36	0.21
ENSG00000091138	SLC26A3	protein_coding	0	0	0	0
ENSG00000091140	DLD	protein_coding	79.85	87.55	50.91	33.56
ENSG00000091157	WDR7	protein_coding	6.85	7.46	3.9	2.08
ENSG00000091164	TXNL1	protein_coding	102.05	99.48	81.9	85.08
ENSG00000091181	IL5RA	protein_coding	0	0	0	0
ENSG00000091262	ABCC6	protein_coding	0.04	0.37	0.08	0.29
ENSG00000091317	CMTM6	protein_coding	35.61	32.86	30.59	14.07
ENSG00000091409	ITGA6	protein_coding	58.74	138.9	11.9	35.25
ENSG00000091428	RAPGEF4	protein_coding	0.67	0.75	0.29	0
ENSG00000091436	MAP3K20	protein_coding	27.4	25.48	15.18	7.13
ENSG00000091482	SMPX	protein_coding	14.6	83.08	5.85	59.05
ENSG00000091483	FH	protein_coding	52.4	58.01	62.87	48.6
ENSG00000091490	SEL1L3	protein_coding	34.37	18.76	30.38	21.24
ENSG00000091513	TF	protein_coding	0.55	0.78	0.46	0.3
ENSG00000091527	CDV3	protein_coding	205.06	274.1	72.78	109.87
ENSG00000091536	MYO15A	protein_coding	0.21	0.59	0.17	0.32
ENSG00000091542	ALKBH5	protein_coding	58.53	52.27	48.91	36.08
ENSG00000091583	APOH	protein_coding	0	0	0	0
ENSG00000091592	NLRP1	protein_coding	12.38	20.09	43.12	52.59
ENSG00000091622	PITPNM3	protein_coding	2.32	2.95	1.36	1.13
ENSG00000091640	SPAG7	protein_coding	75.3	87.16	81.19	98.76
ENSG00000091651	ORC6	protein_coding	14.76	9.57	6.74	5.42
ENSG00000091656	ZFHX4	protein_coding	7.64	4.97	2.44	1.27
ENSG00000091664	SLC17A6	protein_coding	0	0	0	0
ENSG00000091704	CPA1	protein_coding	0.82	1.52	0.55	1.26
ENSG00000091732	ZC3HC1	protein_coding	17.71	22.11	15.03	15.24
ENSG00000091831	ESR1	protein_coding	0.82	2.02	0.11	0.15
ENSG00000091844	RGS17	protein_coding	1.28	1.87	0.4	0.37
ENSG00000091879	ANGPT2	protein_coding	0.5	0.53	1	0.15
ENSG00000091947	TMEM101	protein_coding	15.15	17.94	17.21	12.74
ENSG00000091972	CD200	protein_coding	0.81	2.19	3.07	0.43
ENSG00000091986	CCDC80	protein_coding	570.88	468.31	1302.85	1549.14
ENSG00000092009	CMA1	protein_coding	0	0	0	0
ENSG00000092010	PSME1	protein_coding	124.39	165.31	115.58	161.94
ENSG00000092020	PPP2R3C	protein_coding	38.92	43	36.54	54.86
ENSG00000092036	HAUS4	protein_coding	21.31	22.55	20.93	17.33
ENSG00000092051	JPH4	protein_coding	0.04	0.02	0	0
ENSG00000092054	MYH7	protein_coding	18.78	120.48	2.06	19.27
ENSG00000092067	CEBPE	protein_coding	0	0	0.04	0
ENSG00000092068	SLC7A8	protein_coding	3.1	3.7	2.68	0.44
ENSG00000092094	OSGEP	protein_coding	32.35	27.49	24.05	30.06
ENSG00000092096	SLC22A17	protein_coding	14.72	14.12	13.72	9.26
ENSG00000092098	RNF31	protein_coding	23.96	23.05	20.03	22.42
ENSG00000092108	SCFD1	protein_coding	78.51	73.22	68.09	60.79
ENSG00000092140	G2E3	protein_coding	19.35	16.26	6.06	2.18
ENSG00000092148	HECTD1	protein_coding	71.52	77.15	48.19	31.02
ENSG00000092199	HNRNPC	protein_coding	647.33	584.85	383.41	319.24
ENSG00000092200	RPGRIP1	protein_coding	0	0.21	0	0
ENSG00000092201	SUPT16H	protein_coding	82.24	70.44	43.76	30.15
ENSG00000092203	TOX4	protein_coding	50.06	52.44	37.24	25.6
ENSG00000092208	GEMIN2	protein_coding	21.99	20.89	12.14	16.8
ENSG00000092295	TGM1	protein_coding	1.34	1.79	0.92	2.79
ENSG00000092330	TINF2	protein_coding	48.68	49.65	42.63	37.24
ENSG00000092345	DAZL	protein_coding	0	0	0.26	0.03
ENSG00000092377	TBL1Y	protein_coding	0.09	0.13	0	0
ENSG00000092421	SEMA6A	protein_coding	4.12	5.96	0.48	0.84
ENSG00000092439	TRPM7	protein_coding	23.09	21.02	12.45	5.32
ENSG00000092445	TYRO3	protein_coding	13	9.24	7.5	4.7
ENSG00000092470	WDR76	protein_coding	10.89	9.14	4.2	3.81
ENSG00000092529	CAPN3	protein_coding	5.74	7.39	2.21	2.92
ENSG00000092531	SNAP23	protein_coding	77.85	79.78	42.61	28.83
ENSG00000092607	TBX15	protein_coding	13.03	15.75	13.77	9.82
ENSG00000092621	PHGDH	protein_coding	164.47	134.58	152.44	168
ENSG00000092758	COL9A3	protein_coding	0.21	0.51	2.72	1.91
ENSG00000092820	EZR	protein_coding	68.7	52.14	31.71	23.56
ENSG00000092841	MYL6	protein_coding	4345.76	3156.63	5371.51	5547.27
ENSG00000092847	AGO1	protein_coding	8.07	7.25	3.07	1.75
ENSG00000092850	TEKT2	protein_coding	0	0.1	0.07	0
ENSG00000092853	CLSPN	protein_coding	7.7	5.53	1.9	0.52
ENSG00000092871	RFFL	protein_coding	6.37	4.65	4.71	2.4
ENSG00000092929	UNC13D	protein_coding	0.49	0.23	0.5	0.27
ENSG00000092931	MFSD11	protein_coding	19.3	24.87	13.53	9.9
ENSG00000092964	DPYSL2	protein_coding	18.78	14.87	56.02	49.6
ENSG00000092969	TGFB2	protein_coding	37.29	39.43	4.48	7.6
ENSG00000092978	GPATCH2	protein_coding	6.86	6.02	3.89	2.65
ENSG00000093000	NUP50	protein_coding	23.69	17.08	10.69	5.61
ENSG00000093009	CDC45	protein_coding	11.61	10.26	9.45	6.29
ENSG00000093010	COMT	protein_coding	184.8	180.72	180.29	174.68
ENSG00000093072	CECR1	protein_coding	10.64	9.83	16.02	7.93
ENSG00000093100	XXbac-B461K10.4	processed_transcript	5.18	4.51	7.43	6.19
ENSG00000093134	VNN3	protein_coding	0	0	0	0
[truncated: 56,279 more rows]
